# Supplementary material for: Genome-wide analysis of the R2R3-MYB transcription factor genes in Chinese cabbage (Brassica rapa ssp. pekinensis) reveals their stress and hormone responsive patterns
Source: BMC Genomics. 2015 Jan 23;16(1):17. doi: 10.1186/s12864-015-1216-y (PMC4334723; doi:10.1186/s12864-015-1216-y)
Supplement: Additional file 1: Table S1. — Listing of MYB transcription factor genes in Brassica rapa. [file 12864_2015_1216_MOESM1_ESM.xlsx]

## Sheet: BrMYB.gene
Supplementary Table S1 Listing of MYB transcription factor genes in Brassica rapa
Gene name	Gene locus	Amino acid	MW	PI	Chromosome	Start	End	Strand	Subgenome	MYB-domain	Nuclear location score	AT ortholog	E-value
BrMYB1R1	Bra011870	139	16252.2	9.1055	A01	138301	138720	-	LF	1	0.37	AT4G39250	4e-45
BrMYB1	Bra011785	305	34932.3	6.8343	A01	546010	547175	+	LF	2	0.53	AT4G37780	1e-153
BrMYB2	Bra011749	328	35355.3	6.6644	A01	739467	740453	-	LF	2	0.37	AT4G37260	0
BrMYB1R2	Bra011720	325	36967.7	7.0823	A01	886704	888010	+	LF	1	0.89	AT4G37180	5e-150
BrMYB1R3	Bra011691	79	9167.06	8.959	A01	1031769	1032008	-	LF	1	0.2	AT1G75250	8e-34
BrMYB3	Bra011576	287	32843.2	8.365	A01	1611715	1612791	+	LF	2	0.57	AT4G34990	6e-150
BrMYB1R4	Bra011533	932	101585	4.7514	A01	1798074	1801601	-	LF	1	0.79	AT4G34430	0
BrMYB4	Bra011441	249	28862.1	10.3257	A01	2155578	2156422	+	LF	2	0.83	AT4G33450	4e-150
BrMYB4R1	Bra011376	912	101038	5.2496	A01	2467466	2471705	-	LF	4	0.91	AT4G32730	0
BrMYB1R5	Bra011042	378	41123	5.2738	A01	4276343	4278188	+	LF	1	0.59	AT4G28610	0
BrMYB1R6	Bra040176	317	36655.8	7.2309	A01	4498990	4502576	-	LF	1	0.7	AT4G17695	1e-156
BrMYB5	Bra040181	348	38835.6	4.9721	A01	4528344	4529931	-	LF	2	0.49	AT4G17785	0
BrMYB1R7	Bra013279	299	33564.9	9.7601	A01	4706156	4707508	-	LF	1	0.39	AT4G18020	1e-151
BrMYB6	Bra013346	435	51032	6.9438	A01	5124411	5126139	+	LF	2	0.81	AT4G18770	0
BrMYB5R1	Bra013415	738	83794.4	5.5476	A01	5517872	5520672	-	LF	5	0.98	AT3G18100	0
BrMYB7	Bra013526	353	40453.7	6.4101	A01	6145910	6147165	-	LF	2	0.62	AT4G21440	0
BrMYB8	Bra013633	267	30198.5	6.2806	A01	6767235	6768560	-	LF	2	0.28	AT4G22680	1e-147
BrMYB9	Bra013900	215	24915.3	10.3074	A01	8373529	8374350	+	LF	2	0.53	AT4G25560	8e-100
BrMYB1R8	Bra026297	54	6507.56	9.9194	A01	9942776	9943442	-	LF	1	0.1	AT5G53200	1e-21
BrMYB10	Bra026281	288	32526.5	5.6979	A01	10025344	10026529	-	LF	2	0.67	AT4G28110	3e-153
BrMYB1R9	Bra026253	359	38752.9	6.9583	A01	10181444	10182865	+	LF	1	0.86	AT5G47390	8e-175
BrMYB1R10	Bra033809	285	31011.4	6.6554	A01	13445787	13446644	+	MF1	1	0.49	AT3G46640	3e-162
BrMYB1R11	Bra029978	222	24710.4	10.5587	A01	14926503	14927705	+	MF1	1	0.36	AT3G49850	2e-98
BrMYB11	Bra029990	294	32435.6	8.8168	A01	14978116	14979000	-	MF1	2	0.67	AT3G50060	4e-127
BrMYB1R12	Bra035457	447	48598.6	8.1967	A01	15868997	15872488	-	MF1	1	0.8	AT1G58220	3e-171
BrMYB12	Bra028369	274	31306.2	9.1215	A01	17932336	17933310	+	MF1	2	0.52	AT3G24310	5e-131
BrMYB1R13	Bra028359	292	31669.7	6.3646	A01	18051587	18053983	-	MF1	1	0.33	AT3G24120	0
BrMYB13	Bra023742	281	31852.5	6.1849	A01	18673468	18674681	-	MF1	2	0.57	AT3G23250	5e-166
BrMYB14	Bra021515	356	40357.2	7.5101	A01	24016560	24017837	+	MF1	2	0.3	AT3G13890	7e-173
BrMYB1R14	Bra038729	610	67740.2	8.6321	A01	24272544	24275333	+	MF1	1	0.8	AT3G12560	0
BrMYB15	Bra034173	255	28976.5	7.8251	A01	24615275	24616210	+	MF1	2	0.64	AT3G11280	1e-162
BrMYB1R15	Bra034144	325	35142.1	7.0431	A01	24775173	24776150	-	MF1	1	0.55	AT3G10760	2e-156
BrMYB3R1	Bra034132	361	41458.5	7.6613	A01	24833808	24836184	+	MF1	3	0.91	AT3G10595	4e-47
BrMYB16	Bra034131	206	23345.2	4.8859	A01	24837844	24838805	+	MF1	2	0.33	AT3G10595	2e-47
BrMYB17	Bra034130	198	23146.1	6.872	A01	24839220	24840163	+	MF1	2	0.65	AT5G04760	5e-58
BrMYB1R16	Bra034074	263	29480.6	10.1698	A01	25108098	25109751	-	MF1	1	0.66	AT3G09600	1e-151
BrMYB3R2	Bra034067	479	53203.3	6.9116	A01	25136348	25138637	-	MF1	3	0.92	AT3G09370	0
BrMYB18	Bra034057	387	42654.6	6.8372	A01	25202744	25204875	-	MF1	2	0.74	AT3G09230	0
BrMYB19	Bra040274	320	36919.7	4.8222	A01	25701310	25703462	-	MF1	2	0.45	AT3G06490	0
BrMYB20	Bra040221	1049	121910	5.5608	A01	25739835	25745035	-	MF1	2	0.85	AT3G06400	0
BrMYB1R17	Bra036412	394	44506.1	7.7531	A01	26100453	26102141	+	MF1	1	0.45	AT3G04030	0
BrMYB21	Bra021382	325	37031.5	7.2873	A01	26410856	26412618	-	MF1	2	0.67	AT3G02940	0
BrMYB22	Bra021483	337	37806.1	6.7913	A01	26669504	26670725	-	MF1	2	0.46	AT3G01140	2e-177
BrMYB23	Bra028892	261	29193.7	7.1425	A02	169331	170506	-	MF2	2	0.29	AT5G01200	5e-128
BrMYB24	Bra028780	213	24103.5	5.8082	A02	706944	707718	-	MF2	2	0.58	AT5G04760	5e-122
BrMYB1R18	Bra028717	375	42265	7.1877	A02	1013605	1015989	+	MF2	1	0.5	AT5G06800	0
BrMYB25	Bra028654	278	29831	6.1712	A02	1291966	1292876	-	MF2	2	0.27	AT5G08520	4e-166
BrMYB26	Bra028593	337	37949.7	6.5116	A02	1573900	1575069	+	MF2	2	0.57	AT5G10280	0
BrMYB1R19	Bra023380	208	23479	4.6275	A02	2067241	2069241	-	MF2	1	0.26	AT5G12870	1e-89
BrMYB27	Bra023486	188	21784.4	8.0973	A02	2548271	2549423	-	MF2	2	0.37	AT5G14750	2e-118
BrMYB28	Bra023515	310	34557.6	6.9966	A02	2696891	2698241	+	MF2	2	0.45	AT5G15310	1e-174
BrMYB1R20	Bra023570	398	44510.7	9.4812	A02	2932212	2943245	-	MF2	1	0.49	AT5G16560	6e-134
BrMYB1R21	Bra023610	371	41607.5	7.5003	A02	3143103	3145344	-	MF2	1	0.92	AT5G17300	0
BrMYB29	Bra023637	318	36238.3	9.736	A02	3282232	3283978	+	MF2	2	0.59	AT5G17800	7e-163
BrMYB1R22	Bra023689	1101	127751	5.6436	A02	3512596	3518605	-	MF2	1	0.9	AT5G18620	0
BrMYB30	Bra020228	329	36742.9	8.7335	A02	4651186	4652511	+	MF2	2	0.48	AT5G23000	6e-169
BrMYB31	Bra020289	236	27360.8	9.2846	A02	5027779	5028707	+	MF2	2	0.45	AT3G46130	4e-119
BrMYB32	Bra020346	423	47952.8	9.2114	A02	5301378	5302925	-	MF2	2	0.95	AT5G58850	0
BrMYB1R23	Bra020373	279	31447	9.4873	A02	5425974	5427471	-	MF2	1	0.68	AT1G15720	1e-36
BrMYB33	Bra020428	332	37693.1	6.9953	A02	5670162	5671817	-	MF2	2	0.56	AT5G57620	0
BrMYB34	Bra035604	320	36105.5	7.4582	A02	6321656	6323302	-	MF2	2	0.43	AT5G56110	0
BrMYB35	Bra035547	542	60958	6.7609	A02	6571754	6573561	+	MF2	2	0.83	AT5G55020	2e-175
BrMYB1R24	Bra022637	75	9072.28	9.6928	A02	7357193	7357841	-	MF2	1	0.39	AT5G53200	8e-40
BrMYB36	Bra022602	198	22703.7	9.7122	A02	7595330	7596091	+	MF2	2	0.44	AT5G52600	6e-109
BrMYB37	Bra039763	249	28459.4	9.0532	A02	8839008	8840737	+	MF1	2	0.4	AT1G56650	3e-129
BrMYB38	Bra033948	285	33125.9	5.4324	A02	9683345	9684394	+	MF1	2	0.52	AT1G68320	7e-154
BrMYB1R25	Bra038360	368	40515.2	8.2194	A02	9990848	9992258	+	MF1	1	0.84	AT1G68670	3e-154
BrMYB1R26	Bra007867	324	36741.3	6.7257	A02	10424130	10425654	+	MF1	1	0.8	AT1G69580	1e-162
BrMYB1R27	Bra007892	234	25710.7	10.2181	A02	10665555	10666333	-	MF1	1	0.83	AT1G70000	3e-109
BrMYB1R28	Bra007957	191	21718.6	8.484	A02	11125340	11126192	-	MF1	1	0.6	AT1G71030	3e-81
BrMYB39	Bra008096	234	27333.8	9.6836	A02	12117111	12118454	+	MF1	2	0.72	AT1G73410	1e-130
BrMYB40	Bra008131	334	37635.8	6.0944	A02	12327349	12329278	+	MF1	2	0.49	AT1G74080	4e-162
BrMYB41	Bra008149	246	28334.4	9.8288	A02	12436327	12437705	+	MF1	2	0.54	AT1G74430	3e-107
BrMYB42	Bra008160	339	37870.9	5.0862	A02	12510471	12511942	+	MF1	2	0.53	AT1G74650	3e-167
BrMYB1R29	Bra008169	222	24577.8	9.9663	A02	12568119	12568999	-	MF1	1	0.7	AT1G74840	3e-80
BrMYB1R30	Bra008186	96	10973.4	10.2943	A02	12667900	12669158	-	MF1	1	0.15	AT1G75250	3e-52
BrMYB43	Bra008286	517	59555.4	7.7747	A02	13393043	13395099	-	MF1	2	0.97	AT5G03680	1e-53
BrMYB1R31	Bra008411	346	38695.6	8.4857	A02	14448839	14450394	-	MF1	1	0.6	AT1G79430	3e-178
BrMYB3R3	Bra008522	727	84206.8	9.0634	A02	15169642	15173188	-	MF1	3	0.93	AT4G00540	3e-109
BrMYB3R4	Bra008523	541	61568.7	10.2373	A02	15175156	15177622	-	MF1	3	0.9	AT4G00540	3e-125
BrMYB1R32	Bra008539	77	8955.19	6.5204	A02	15314264	15314930	+	MF2	1	0.09	AT4G01060	8e-38
BrMYB1R33	Bra018498	71	8240.74	11.2892	A02	16204720	16205227	+	MF2	1	0.11	AT2G02060	9e-27
BrMYB1R34	Bra022127	351	38293.3	6.959	A02	19238602	19239930	+	MF1	1	0.85	AT5G47390	0
BrMYB1R35	Bra026618	262	29346.7	8.0848	A02	19977133	19979163	+	MF1	1	0.47	AT2G02060	2e-103
BrMYB44	Bra026578	476	53731.9	5.5634	A02	20331823	20334081	-	MF1	2	0.8	AT2G02820	0
BrMYB1R36	Bra026548	422	46676.5	7.2874	A02	20582253	20584299	+	MF1	1	0.65	AT2G03500	0
BrMYB45	Bra033027	478	54160.2	7.6499	A02	22251113	22253260	-	MF1	2	0.77	AT3G27785	0
BrMYB46	Bra033067	326	36478.5	8.7032	A02	22526810	22528199	+	MF1	2	0.58	AT3G28910	0
BrMYB47	Bra033078	286	33316.3	9.9105	A02	22569147	22570075	-	MF1	2	0.78	AT3G29020	2e-84
BrMYB48	Bra020744	257	29648	9.5213	A02	22794253	22797915	+	MF1	2	0.73	AT3G30210	2e-126
BrMYB49	Bra020624	318	36693.7	5.2154	A02	23586524	23588399	-	MF1	2	0.51	AT5G49620	3e-144
BrMYB1R37	Bra020622	402	44636.4	4.7356	A02	23603013	23604821	+	MF1	1	0.7	AT5G29000	0
BrMYB1R38	Bra020584	919	103130	9.5046	A02	23889451	23894088	+	MF1	1	0.99	AT5G27610	0
BrMYB50	Bra020526	440	49229.6	10.2457	A02	24217793	24224528	-	MF1	2	0.93	AT5G26660	0
BrMYB51	Bra029380	317	35727.1	8.6004	A02	24986988	24988354	+	MF1	2	0.71	AT5G23650	9e-103
BrMYB52	Bra029350	309	34468.7	5.2546	A02	25172906	25179858	+	MF1	2	0.18	AT5G60890	1e-144
BrMYB53	Bra029349	280	31180	4.8916	A02	25183826	25184998	+	MF1	2	0.19	AT5G60890	2e-141
BrMYB1R39	Bra029320	304	33410.8	9.5032	A02	25333936	25335099	-	MF1	1	0.8	AT5G61620	8e-158
BrMYB54	Bra029311	372	42063.9	6.5129	A02	25403875	25405492	+	MF1	2	0.62	AT5G61420	1e-120
BrMYB55	Bra029258	343	38400.8	5.6568	A02	25729605	25730962	-	MF1	2	0.5	AT5G62470	0
BrMYB56	Bra031847	371	41669.5	6.3129	A02	26611422	26612757	+	MF1	2	0.68	AT5G65790	0
BrMYB1R40	Bra005751	283	31128.9	4.9627	A03	433865	435637	-	MF1	1	0.58	AT5G02840	1e-160
BrMYB1R41	Bra005794	507	56435.3	10.0705	A03	652867	655449	-	MF1	1	0.51	AT5G04110	0
BrMYB57	Bra005818	212	24154.7	6.1671	A03	777657	778503	-	MF1	2	0.68	AT5G04760	5e-129
BrMYB1R42	Bra005837	251	28063.8	9.9973	A03	866220	866975	+	MF1	1	0.56	AT5G05090	5e-98
BrMYB1R43	Bra005912	372	42019.9	7.1923	A03	1182076	1184456	+	MF1	1	0.57	AT5G06800	0
BrMYB58	Bra005949	330	37140.9	4.5387	A03	1364309	1365719	+	MF1	2	0.6	AT5G07690	3e-154
BrMYB59	Bra005997	126	13649.6	4.3221	A03	1541016	1541396	-	MF1	2	0.12	AT5G08520	1e-74
BrMYB60	Bra006055	339	38274.9	6.6793	A03	1784491	1785669	+	MF1	2	0.6	AT5G10280	0
BrMYB3R5	Bra006102	845	94958.9	5.6057	A03	2009664	2013643	+	MF1	3	0.82	AT5G11510	0
BrMYB61	Bra006166	280	31685.6	6.7821	A03	2319153	2321109	-	MF1	2	0.49	AT5G12870	7e-159
BrMYB62	Bra006249	232	26870.5	6.624	A03	2690183	2691263	+	MF1	2	0.46	AT5G14340	4e-126
BrMYB63	Bra006296	326	36873.5	7.9311	A03	2906699	2907991	+	MF1	2	0.47	AT5G15310	0
BrMYB64	Bra006370	335	38054.4	5.8224	A03	3218394	3219940	+	MF1	2	0.62	AT5G16770	0
BrMYB1R44	Bra006394	364	40662.7	8.5725	A03	3330021	3331732	-	MF1	1	0.84	AT5G17300	0
BrMYB65	Bra006422	313	35447.7	10.0735	A03	3453512	3455223	+	MF1	2	0.5	AT5G17800	7e-161
BrMYB66	Bra006694	242	28027.6	8.2048	A03	4665843	4666771	+	MF1	2	0.69	AT3G46130	4e-118
BrMYB67	Bra006741	289	31662.3	6.9624	A03	4864515	4865593	+	MF1	2	0.29	AT5G58900	0
BrMYB68	Bra006744	423	47749.9	8.2617	A03	4875633	4877149	-	MF1	2	0.93	AT5G58850	0
BrMYB69	Bra006811	331	37474.9	7.2347	A03	5141159	5142765	-	MF1	2	0.53	AT5G57620	0
BrMYB1R45	Bra006853	212	22959.2	10.5489	A03	5361046	5362428	-	MF1	1	0.55	AT5G56840	2e-103
BrMYB70	Bra028997	553	61316.2	6.8504	A03	5796523	5798603	+	MF1	2	0.83	AT5G55020	5e-179
BrMYB71	Bra029033	314	35254.2	7.0386	A03	5988039	5989721	+	MF1	2	0.51	AT5G54230	6e-168
BrMYB1R46	Bra029111	320	35036.4	9.2082	A03	6415666	6417989	+	MF1	1	0.75	AT5G52660	0
BrMYB72	Bra029113	199	22939.9	8.4919	A03	6422093	6422768	+	MF1	2	0.46	AT5G52600	8e-112
BrMYB73	Bra029129	267	30998.8	9.0274	A03	6497351	6498433	-	MF1	2	0.59	AT5G52260	3e-140
BrMYB74	Bra022831	246	28528.8	5.0548	A03	7314880	7316299	-	MF2	2	0.26	AT2G31180	5e-151
BrMYB75	Bra022888	457	51186.6	6.3256	A03	7592530	7594338	-	MF2	2	0.8	AT2G32460	0
BrMYB76	Bra023085	289	32935.1	8.3724	A03	8605960	8607349	+	MF2	2	0.6	AT2G36890	4e-139
BrMYB1R47	Bra023092	356	40773.6	6.9659	A03	8659969	8661665	+	MF2	1	0.83	AT2G37025	3e-146
BrMYB77	Bra000011	347	40405.2	9.9033	A03	8842732	8843775	-	MF2	2	0.53	AT2G37630	0
BrMYB78	Bra000038	297	33203.7	5.9818	A03	8982375	8984291	+	MF2	2	0.46	AT2G38090	0
BrMYB1R48	Bra000180	389	43913.7	9.5364	A03	9772691	9774265	-	MF2	1	0.86	AT2G40260	0
BrMYB1R49	Bra000270	288	32663	7.7859	A03	10290517	10292516	-	MF2	1	0.36	AT2G42660	3e-52
BrMYB79	Bra000453	376	42144.8	5.2207	A03	11210760	11213776	+	MF2	2	0.71	AT2G47460	2e-177
BrMYB1R50	Bra000456	840	94152.1	4.969	A03	11220162	11225001	+	MF2	1	0.54	AT2G47620	0
BrMYB80	Bra000531	435	48448.2	4.9274	A03	11626908	11628395	+	MF2	2	0.69	AT2G26960	2e-167
BrMYB81	Bra000680	224	25011	9.4544	A03	12437252	12438112	+	MF1	2	0.46	AT4G09460	3e-129
BrMYB1R51	Bra000941	76	8986.23	7.7032	A03	14069741	14070231	+	MF1	1	0.1	AT4G01060	2e-39
BrMYB82	Bra001005	208	23940.1	10.1071	A03	14365018	14365921	+	MF2	2	0.45	AT3G01530	3e-110
BrMYB83	Bra001202	304	35352	4.6476	A03	15302271	15304094	+	MF2	2	0.43	AT3G06490	2e-161
BrMYB84	Bra001284	340	38244.7	6.7318	A03	15695153	15696383	-	MF2	2	0.55	AT3G08500	0
BrMYB3R6	Bra001311	472	53100.5	8.5856	A03	15806566	15808716	-	MF2	3	0.8	AT3G09370	0
BrMYB85	Bra001323	335	36718.1	7.2123	A03	15864303	15866085	-	MF2	2	0.28	AT3G09230	4e-172
BrMYB1R52	Bra001377	135	15590.7	10.4676	A03	16092889	16093296	+	MF2	1	0.66	AT3G10760	4e-36
BrMYB1R53	Bra001378	98	11358.9	6.6298	A03	16099737	16100033	+	MF2	1	0.05	AT3G10760	3e-26
BrMYB86	Bra001404	643	73844.6	9.8147	A03	16226979	16228910	-	MF2	2	0.94	AT3G11450	0
BrMYB87	Bra001472	233	26697	7.3279	A03	16535345	16536804	-	MF2	2	0.59	AT3G12820	2e-112
BrMYB1R54	Bra001484	313	35388.6	5.1055	A03	16642077	16643523	-	MF2	1	0.84	AT3G13040	2e-167
BrMYB88	Bra001907	286	32141.6	5.4087	A03	19315200	19316380	+	MF2	2	0.43	AT3G23250	5e-177
BrMYB89	Bra001917	249	28389.6	9.1228	A03	19357364	19358849	-	MF2	2	0.31	AT1G56650	2e-130
BrMYB1R55	Bra001927	294	32195.2	6.6289	A03	19407620	19409410	-	MF2	1	0.52	AT3G24120	3e-180
BrMYB90	Bra001941	274	31434.3	8.9883	A03	19504304	19505334	-	MF2	2	0.55	AT3G24310	1e-126
BrMYB91	Bra013055	288	33024.2	8.7293	A03	20771821	20772767	-	MF2	2	0.59	AT2G16720	5e-145
BrMYB92	Bra013000	316	34916.9	4.7657	A03	21129279	21130669	+	LF	2	0.25	AT5G60890	4e-160
BrMYB93	Bra012961	354	39870.1	5.9902	A03	21326869	21328218	-	LF	2	0.6	AT5G61420	3e-144
BrMYB1R56	Bra012936	324	35828.7	9.9066	A03	21453941	21455121	+	LF	1	0.5	AT5G61620	6e-169
BrMYB1R57	Bra012919	213	23199.4	6.6887	A03	21545107	21546149	+	MF2	1	0.25	AT3G49850	2e-59
BrMYB94	Bra012910	293	32247.1	5.5691	A03	21598456	21599337	-	MF2	2	0.66	AT3G50060	5e-137
BrMYB95	Bra012815	1904	209942	6.6036	A03	22118483	22125722	+	MF2	2	0.94	AT3G52250	0
BrMYB1R58	Bra012721	469	54355.9	7.6902	A03	22587864	22590255	-	MF1	1	0.93	AT4G16420	0
BrMYB1R59	Bra012665	338	36821.1	7.3623	A03	22878996	22880161	-	MF1	1	0.84	AT5G47390	1e-161
BrMYB96	Bra012641	349	39444.4	5.4479	A03	23003357	23004779	-	MF1	2	0.33	AT4G17785	0
BrMYB97	Bra012579	392	45514.3	7.8491	A03	23462221	23463664	+	MF1	2	0.85	AT4G18770	0
BrMYB98	Bra038774	348	39770.1	6.4477	A03	24162509	24163765	-	MF1	2	0.63	AT4G21440	0
BrMYB99	Bra019368	269	30388.9	6.9232	A03	24683786	24685070	-	MF1	2	0.34	AT4G22680	1e-145
BrMYB100	Bra019154	461	52770.2	9.8726	A03	26055040	26064271	+	MF1	2	0.76	AT4G25560	1e-133
BrMYB101	Bra024224	281	31701.3	10.1456	A03	26845778	26848371	-	MF1	2	0.65	AT4G28110	2e-122
BrMYB1R60	Bra024188	294	32345.5	6.6023	A03	27062795	27063951	-	MF1	1	0.37	AT4G28610	1e-123
BrMYB4R2	Bra037045	896	99712	5.2446	A03	28774870	28779141	+	MF1	4	0.87	AT4G32730	0
BrMYB102	Bra037004	241	27703.8	9.8645	A03	29048014	29048848	-	MF1	2	0.88	AT4G33450	2e-94
BrMYB103	Bra017685	271	30852.9	8.6121	A03	29811608	29812489	-	MF1	2	0.64	AT4G34990	1e-138
BrMYB1R61	Bra017795	294	33780.4	8.3352	A03	30574376	30575602	-	MF1	1	0.89	AT4G37180	7e-104
BrMYB104	Bra017813	265	28949.4	6.1508	A03	30713601	30714398	+	MF1	2	0.33	AT4G37260	2e-138
BrMYB105	Bra014446	284	31680.9	7.9304	A04	687534	688540	-	MF1	2	0.38	AT3G61250	4e-163
BrMYB1R62	Bra014512	567	63962.3	10.2008	A04	1139206	1141560	-	MF1	1	0.97	AT3G60110	0
BrMYB106	Bra025652	259	29829	10.3489	A04	7593532	7594555	-	LF	2	0.82	AT3G29020	5e-64
BrMYB107	Bra025589	255	29275	8.2133	A04	8024476	8027224	+	LF	2	0.28	AT5G40330	6e-126
BrMYB108	Bra025575	275	31842.8	7.8738	A04	8117502	8118714	-	LF	2	0.75	AT5G40360	4e-53
BrMYB109	Bra025574	260	30100.7	8.7667	A04	8123355	8124502	-	LF	2	0.69	AT2G25230	7e-47
BrMYB110	Bra025564	329	37960.4	7.275	A04	8194171	8195528	+	LF	2	0.73	AT2G25230	2e-53
BrMYB4R3	Bra025529	691	79004.6	5.8772	A04	8473712	8475787	-	LF	4	0.84	AT5G41020	0
BrMYB111	Bra032176	292	31392.2	8.3309	A04	10659638	10660516	-	MF1	2	0.34	AT4G37260	1e-129
BrMYB112	Bra021708	250	28893.1	6.5101	A04	14108721	14110091	-	MF1	2	0.43	AT2G31180	1e-159
BrMYB113	Bra021791	388	43625.7	6.8299	A04	14584500	14585915	-	MF1	2	0.76	AT2G32460	0
BrMYB1R63	Bra021864	459	51288.4	5.1502	A04	15028261	15030598	+	MF1	1	0.5	AT2G33610	0
BrMYB114	Bra017218	290	32728.8	7.8396	A04	16064856	16066269	+	MF1	2	0.51	AT2G36890	5e-132
BrMYB1R64	Bra017214	261	29115.9	7.9371	A04	16110566	16115784	+	MF1	1	0.11	AT2G36960	4e-34
BrMYB115	Bra017138	294	32855.4	5.0696	A04	16482584	16484288	+	MF1	2	0.38	AT2G38090	0
BrMYB1R65	Bra016893	602	66939.3	9.8171	A04	17831179	17834669	+	MF1	1	0.92	AT2G42150	0
BrMYB1R66	Bra039283	85	10280.8	10.0144	A04	18882042	18882818	-	MF1	1	0.61	AT2G46410	2e-51
BrMYB116	Bra021389	272	31442.8	5.0582	A04	19112978	19114052	+	MF1	2	0.31	AT2G47190	3e-168
BrMYB1R67	Bra021391	406	45598.9	9.7863	A04	19115907	19118800	+	MF1	1	0.76	AT2G47210	0
BrMYB1R68	Bra004441	514	57351.6	4.5652	A05	139205	141293	-	LF	1	0.7	AT2G47620	0
BrMYB117	Bra004456	365	40446.7	4.5989	A05	222923	225991	-	LF	2	0.5	AT2G47460	1e-150
BrMYB1R69	Bra004471	432	48577.6	9.5798	A05	306836	309751	-	LF	1	0.7	AT2G47210	0
BrMYB118	Bra004473	275	31645	4.8108	A05	311599	312617	-	LF	2	0.35	AT2G47190	5e-178
BrMYB1R70	Bra004503	552	60223.2	6.4709	A05	471187	473554	-	LF	1	0.82	AT2G46830	0
BrMYB1R71	Bra004539	85	10308.8	10.1006	A05	706175	706817	+	LF	1	0.58	AT2G46410	5e-53
BrMYB1R72	Bra004593	247	27138.9	9.7622	A05	948574	949317	-	LF	1	0.24	AT2G40970	1e-118
BrMYB1R73	Bra004831	623	69500.1	9.6346	A05	2002992	2005950	+	LF	1	0.96	AT2G44430	0
BrMYB1R74	Bra004973	407	45728.6	9.6688	A05	2731287	2732939	+	LF	1	0.97	AT2G40260	0
BrMYB119	Bra005006	398	43983.3	7.7624	A05	2932092	2934035	+	LF	2	0.3	AT3G55730	8e-133
BrMYB1R75	Bra005124	337	38652.9	8.6384	A05	3555616	3557088	+	LF	1	0.48	AT2G38300	2e-178
BrMYB120	Bra005139	295	32911.4	5.0555	A05	3666397	3668031	-	LF	2	0.49	AT2G38090	0
BrMYB121	Bra005177	361	41840.6	9.9035	A05	3850124	3851209	+	LF	2	0.51	AT2G37630	0
BrMYB1R76	Bra005230	714	78478.6	6.7588	A05	4149850	4153223	-	LF	1	0.89	AT2G36960	0
BrMYB122	Bra005234	288	32805.8	7.0336	A05	4180014	4181424	-	LF	2	0.55	AT2G36890	1e-138
BrMYB123	Bra005597	479	54028.4	5.2061	A05	6440501	6442477	-	LF	2	0.81	AT2G32460	0
BrMYB124	Bra018267	253	29406.9	6.8708	A05	7022565	7024133	-	LF	2	0.38	AT2G31180	1e-154
BrMYB1R77	Bra039503	333	37398.2	8.5501	A05	8944093	8945642	-	MF1	1	0.71	AT5G37260	1e-148
BrMYB1R78	Bra040662	326	36960.6	5.9686	A05	13235984	13237310	+	MF2	1	0.81	AT1G49560	1e-121
BrMYB1R79	Bra033844	392	44298	8.7057	A05	15280381	15285029	+	MF2	1	0.87	AT1G32240	0
BrMYB1R80	Bra031282	1126	126964	8.2224	A05	17071667	17079192	+	LF	1	0.98	AT3G05380	7e-144
BrMYB5R2	Bra022280	866	97979.6	5.7503	A05	19378265	19381779	-	LF	5	0.99	AT3G18100	0
BrMYB1R81	Bra027170	372	39934.4	8.3921	A05	20219711	20221504	-	LF	1	0.84	AT3G16350	0
BrMYB125	Bra027389	348	39177.9	7.2793	A05	21388820	21390189	+	LF	2	0.49	AT3G13890	5e-163
BrMYB126	Bra027423	255	28620.4	8.9929	A05	21549831	21554707	-	LF	2	0.44	AT3G13540	3e-137
BrMYB1R82	Bra034737	188	21598.3	5.9523	A05	21941042	21942257	+	LF	1	0.55	AT3G12730	6e-100
BrMYB127	Bra034738	294	33228.6	7.9532	A05	21945236	21946296	+	LF	2	0.51	AT3G12720	1e-176
BrMYB1R83	Bra034751	607	67047.6	8.2853	A05	21998094	22000530	+	LF	1	0.77	AT3G12560	0
BrMYB128	Bra034841	640	72719	8.5774	A05	22393229	22395151	+	LF	2	0.93	AT3G11450	0
BrMYB129	Bra034842	517	57292.3	5.7245	A05	22395536	22397248	-	LF	2	0.65	AT3G11440	0
BrMYB130	Bra034853	232	26266.5	7.6216	A05	22458247	22459067	+	LF	2	0.58	AT3G11280	4e-144
BrMYB1R84	Bra029866	286	31258.8	7.0994	A05	22666392	22667252	-	LF	1	0.55	AT3G10760	2e-129
BrMYB1R85	Bra029856	150	17373.4	6.2345	A05	22706672	22707605	+	LF	1	0.25	AT5G04760	2e-39
BrMYB1R86	Bra029778	304	33458.6	7.9127	A05	23038574	23040507	-	LF	1	0.71	AT3G09600	4e-178
BrMYB3R7	Bra029762	501	56067.3	6.7231	A05	23090017	23092281	-	LF	3	0.91	AT3G09370	0
BrMYB131	Bra029696	333	37286.4	5.6346	A05	23351447	23352678	+	LF	2	0.46	AT3G08500	0
BrMYB1R87	Bra029673	549	61861.4	6.5892	A05	23440323	23443112	+	LF	1	0.87	AT3G07740	0
BrMYB132	Bra029582	322	37128.9	4.6135	A05	23899227	23901310	-	LF	2	0.43	AT3G06490	3e-179
BrMYB1R88	Bra020751	1053	122283	5.3897	A05	23957272	23962639	-	LF	1	0.82	AT3G06400	0
BrMYB1R89	Bra039443	1035	115868	9.702	A05	24327165	24331937	-	LF	1	0.98	AT3G05380	0
BrMYB1R90	Bra039470	394	45119.2	7.437	A05	24460814	24462239	+	LF	1	0.56	AT5G58340	8e-152
BrMYB1R91	Bra031952	392	44184.6	6.8464	A05	24542503	24544266	+	LF	1	0.44	AT3G04030	0
BrMYB133	Bra032028	322	36635.9	6.7547	A05	24861418	24863172	-	LF	2	0.6	AT3G02940	0
BrMYB134	Bra039142	318	36226.7	8.7677	A05	25149972	25151151	-	LF	2	0.55	AT3G01140	0
BrMYB135	Bra039108	205	23600.7	9.843	A05	25279745	25283295	-	LF	2	0.34	AT3G01530	2e-102
BrMYB1R92	Bra038033	364	40379.1	6.2946	A06	14176	15771	-	LF	1	0.66	AT3G13040	8e-114
BrMYB1R93	Bra018818	351	38940.4	10.0909	A06	1782499	1784750	+	LF	1	0.7	AT1G49950	2e-144
BrMYB1R94	Bra018794	302	33606.8	5.4945	A06	1928929	1930158	-	LF	1	0.77	AT1G49560	7e-115
BrMYB136	Bra018772	297	32697.7	9.291	A06	2076368	2077419	-	LF	2	0.53	AT1G49010	3e-153
BrMYB137	Bra018598	282	32215.7	5.3853	A06	3057216	3058269	-	LF	2	0.45	AT1G08810	9e-154
BrMYB138	Bra020016	332	37185.4	8.0622	A06	3285078	3286218	+	LF	2	0.54	AT1G09540	0
BrMYB1R95	Bra019998	577	60913.6	9.7995	A06	3339357	3341937	+	LF	1	0.6	AT1G09710	0
BrMYB139	Bra019993	844	95724.4	6.2924	A06	3356985	3359951	+	LF	2	0.96	AT1G09770	0
BrMYB1R96	Bra019824	365	41525.4	5.6492	A06	4179475	4181051	-	LF	1	0.85	AT1G13300	3e-172
BrMYB140	Bra019658	438	49768.6	5.3098	A06	5162083	5164342	+	LF	2	0.89	AT1G14350	0
BrMYB1R97	Bra026202	200	22357.2	9.5714	A06	5304457	5306939	-	LF	1	0.37	AT1G14600	5e-89
BrMYB141	Bra026048	283	32262	6.9123	A06	6042375	6043407	-	LF	2	0.53	AT1G16490	3e-144
BrMYB1R98	Bra025973	640	71295	5.2991	A06	6403135	6405867	+	LF	1	0.7	AT1G17460	0
BrMYB1R99	Bra025967	298	32639.3	9.3705	A06	6422461	6424636	-	LF	1	0.29	AT1G17520	6e-116
BrMYB1R100	Bra025914	334	36828.7	8.8851	A06	6725817	6727198	-	LF	1	0.84	AT1G18330	5e-159
BrMYB142	Bra025666	341	38407.2	6.2672	A06	6841688	6842966	+	LF	2	0.31	AT1G18570	5e-148
BrMYB143	Bra025678	257	29555.1	5.266	A06	6931915	6935305	+	LF	2	0.48	AT1G18710	2e-116
BrMYB1R101	Bra025681	218	24515.9	4.4282	A06	6974093	6976782	+	LF	1	0.4	AT1G18710	8e-45
BrMYB1R102	Bra025745	98	11281.8	8.9282	A06	7385393	7386249	-	LF	1	0.16	AT1G19510	1e-56
BrMYB1R103	Bra017943	617	67693.6	5.2575	A06	8686905	8689641	-	LF	1	0.52	AT1G21700	0
BrMYB144	Bra017963	300	34565.2	8.0035	A06	8834094	8835314	-	LF	2	0.63	AT3G49690	4e-160
BrMYB145	Bra018027	258	29421.2	8.6929	A06	9308111	9309396	-	LF	2	0.35	AT3G48920	2e-126
BrMYB1R104	Bra018204	304	32882.4	5.9488	A06	10739250	10740164	-	LF	1	0.37	AT3G46640	3e-176
BrMYB146	Bra018223	252	29451.1	8.7775	A06	10943827	10944755	-	LF	2	0.68	AT3G46130	4e-144
BrMYB147	Bra010085	448	50089.3	7.211	A06	14271702	14279294	-	LF	2	0.61	AT5G62470	0
BrMYB148	Bra024368	308	35007.3	6.0773	A06	15873207	15874340	+	LF	2	0.55	AT5G65230	5e-155
BrMYB149	Bra024419	368	41500.3	5.8412	A06	16290353	16291709	+	LF	2	0.67	AT5G65790	0
BrMYB1R105	Bra024438	287	31572.9	10.6954	A06	16388015	16389458	+	LF	1	0.57	AT5G67580	9e-128
BrMYB150	Bra009699	327	36921.1	9.0732	A06	17240790	17242290	-	LF	2	0.73	AT5G23650	2e-113
BrMYB151	Bra009910	330	37456	8.2866	A06	18630352	18631559	-	LF	2	0.62	AT5G26660	1e-168
BrMYB1R106	Bra009950	1245	139709	7.5789	A06	18880178	18887604	-	LF	1	0.99	AT5G27610	0
BrMYB152	Bra010021	323	36492.6	5.4535	A06	19298588	19300435	+	LF	2	0.46	AT5G49620	8e-146
BrMYB153	Bra010022	323	36492.6	5.4535	A06	19307126	19308973	+	LF	2	0.46	AT5G49620	8e-146
BrMYB154	Bra037419	343	38762.1	4.7672	A06	19963815	19966634	+	LF	2	0.55	AT5G49330	0
BrMYB1R107	Bra037494	1543	173751	5.401	A06	20346263	20354109	+	LF	1	0.94	AT5G48310	0
BrMYB155	Bra025410	268	31147.4	8.3615	A06	20645853	20647476	-	LF	2	0.69	AT3G30210	3e-133
BrMYB156	Bra025361	333	37067.2	7.5002	A06	20899363	20900835	-	LF	2	0.51	AT3G28910	0
BrMYB157	Bra025337	323	35921.1	8.1719	A06	21031391	21032529	+	LF	2	0.52	AT3G28470	5e-175
BrMYB158	Bra025311	225	26073.1	7.922	A06	21179426	21180992	+	LF	2	0.46	AT3G27920	7e-120
BrMYB159	Bra025300	232	25827.7	6.8792	A06	21228563	21230837	-	LF	2	0.22	AT3G27810	8e-142
BrMYB160	Bra025299	473	53563.9	8.542	A06	21240169	21242278	+	LF	2	0.76	AT3G27785	0
BrMYB1R108	Bra025161	378	42274.8	5.8269	A06	21980194	21982345	-	LF	1	0.75	AT3G25790	2e-176
BrMYB1R109	Bra025115	423	46857.7	6.9933	A06	22294653	22297679	-	LF	1	0.62	AT2G03500	0
BrMYB161	Bra024804	459	52028	6.1591	A06	22469264	22471600	+	LF	2	0.94	AT2G02820	0
BrMYB1R110	Bra024836	259	28884.2	7.9247	A06	22645843	22648187	-	LF	1	0.58	AT2G02060	9e-97
BrMYB1R111	Bra024909	287	31200.6	5.7827	A06	23152155	23153543	+	LF	1	0.33	AT2G01060	5e-180
BrMYB1R112	Bra025071	280	31210	8.5973	A06	23922226	23923776	+	LF	1	0.22	AT5G45580	2e-171
BrMYB162	Bra025078	299	33735	6.7078	A06	23965766	23966665	+	LF	2	0.5	AT5G45420	1e-129
BrMYB1R113	Bra033726	375	41344.7	6.5117	A06	24335123	24337136	-	LF	1	0.22	AT5G44190	0
BrMYB163	Bra033572	294	33099.7	8.5556	A06	25101598	25102604	-	MF1	2	0.45	AT4G38620	0
BrMYB1R114	Bra036482	434	47466.3	7.5167	A07	139489	142688	-	LF	1	0.45	AT2G20570	0
BrMYB1R115	Bra036469	348	39105	5.9549	A07	196098	197730	-	LF	1	0.72	AT2G20400	6e-111
BrMYB1R116	Bra039617	82	9393.27	9.5276	A07	1466063	1466311	+	LF	1	0.33	AT2G18328	4e-38
BrMYB164	Bra002042	470	52072.8	5.9102	A07	2331648	2333219	-	LF	2	0.7	AT3G11440	0
BrMYB1R117	Bra015134	305	34271.3	5.1156	A07	5429534	5433470	+	LF	1	0.55	AT2G06020	3e-111
BrMYB165	Bra015029	271	31061.9	8.3296	A07	6350935	6351901	+	LF	2	0.45	AT3G24310	1e-132
BrMYB166	Bra014929	285	32207	5.0999	A07	7362495	7363646	-	LF	2	0.43	AT3G23250	5e-175
BrMYB167	Bra012482	284	33020.9	5.9223	A07	9514569	9515919	-	MF2	2	0.68	AT1G25340	5e-157
BrMYB1R118	Bra012471	329	37485.5	8.816	A07	9597110	9598738	+	MF2	1	0.89	AT1G25550	3e-114
BrMYB168	Bra012337	276	31559.5	8.2085	A07	10597579	10598596	-	MF2	2	0.67	AT1G22640	2e-139
BrMYB1R119	Bra012183	132	15198.2	7.3399	A07	11715539	11721076	+	MF2	1	0.06	AT1G19510	6e-49
BrMYB169	Bra012149	296	32338.3	8.3354	A07	11952841	11953731	-	LF	2	0.37	AT5G67300	1e-172
BrMYB170	Bra012038	854	97555.3	5.1252	A07	12678790	12683414	-	LF	2	0.81	AT2G26990	0
BrMYB1R120	Bra012014	203	23159.7	4.8331	A07	12827608	12828661	-	LF	1	0.3	AT1G15720	3e-08
BrMYB171	Bra028550	240	28676.3	7.4602	A07	14712393	14713403	-	MF2	2	0.39	AT3G53200	4e-127
BrMYB172	Bra003413	291	33290.4	6.0814	A07	16364139	16365175	-	MF2	2	0.45	AT3G60460	5e-149
BrMYB173	Bra003443	282	31466.6	8.0208	A07	16487955	16489201	+	MF2	2	0.57	AT3G61250	7e-159
BrMYB1R121	Bra003611	343	38426.4	8.6583	A07	17336273	17337859	+	MF2	1	0.59	AT1G79430	2e-172
BrMYB174	Bra003619	267	30276.5	5.2809	A07	17376612	17377588	-	MF2	2	0.44	AT1G79180	9e-131
BrMYB175	Bra003702	458	52803.8	10.3395	A07	17867746	17869480	+	MF2	2	0.98	AT1G76880	3e-60
BrMYB176	Bra003793	338	37889.6	5.4061	A07	18369902	18371270	-	MF2	2	0.53	AT1G74650	5e-167
BrMYB177	Bra003801	264	29936.6	4.9767	A07	18418243	18421665	-	MF2	2	0.51	AT1G74430	7e-101
BrMYB1R122	Bra003870	592	65214.5	5.4295	A07	18755786	18758637	-	MF2	1	0.84	AT1G72650	0
BrMYB1R123	Bra003871	592	65272.6	5.3357	A07	18762619	18765470	-	MF2	1	0.84	AT1G72650	0
BrMYB1R124	Bra003969	240	26533.5	10.6487	A07	19311510	19312323	+	MF2	1	0.83	AT1G70000	4e-106
BrMYB1R125	Bra003993	322	36936.7	6.5328	A07	19442476	19443983	-	MF2	1	0.85	AT1G69580	9e-143
BrMYB178	Bra003995	297	34536	9.5204	A07	19452069	19453141	-	MF2	2	0.81	AT1G69560	5e-153
BrMYB179	Bra004041	282	32803.4	4.6269	A07	19761784	19762825	-	MF2	2	0.39	AT1G68320	2e-150
BrMYB180	Bra004155	280	32100.4	6.416	A07	20385395	20386337	+	LF	2	0.41	AT1G66230	6e-133
BrMYB181	Bra004162	247	27946.7	8.7454	A07	20426416	20431671	+	LF	2	0.48	AT1G66390	6e-121
BrMYB182	Bra004297	284	32814.5	4.936	A07	21105151	21106182	+	LF	2	0.42	AT1G68320	1e-153
BrMYB1R126	Bra004330	359	39934.7	8.8614	A07	21303949	21305332	+	LF	1	0.7	AT1G68670	4e-148
BrMYB183	Bra004394	320	37015.8	8.5676	A07	21701034	21702173	+	LF	2	0.71	AT1G69560	1e-146
BrMYB1R127	Bra004397	331	37499.3	7.5943	A07	21719980	21721478	+	LF	1	0.76	AT1G69580	1e-162
BrMYB1R128	Bra016164	196	21976.8	9.7764	A07	22386380	22387236	-	LF	1	0.44	AT1G71030	2e-89
BrMYB1R129	Bra016044	595	66063.7	5.8667	A07	22982035	22984859	+	LF	1	0.67	AT1G72650	0
BrMYB1R130	Bra016037	727	81507.9	6.7845	A07	23014810	23018712	-	LF	1	0.54	AT1G72730	0
BrMYB184	Bra015992	228	26566.8	9.628	A07	23201592	23202852	+	LF	2	0.65	AT1G73410	7e-137
BrMYB185	Bra015939	326	36555.6	6.1485	A07	23411313	23412768	+	LF	2	0.46	AT1G74080	1e-151
BrMYB186	Bra015912	276	31436.2	5.4573	A07	23537578	23539290	+	LF	2	0.48	AT1G74430	2e-117
BrMYB187	Bra015911	278	31347.3	5.9842	A07	23541497	23543192	+	LF	2	0.44	AT1G74430	4e-119
BrMYB188	Bra015899	333	37318.5	6.8435	A07	23594147	23595517	+	LF	2	0.51	AT1G74650	5e-174
BrMYB1R131	Bra015890	243	27111.8	9.7481	A07	23633605	23634599	-	LF	1	0.86	AT1G74840	4e-95
BrMYB1R132	Bra015856	88	10150.3	9.5776	A07	23768984	23769322	-	LF	1	0.07	AT1G75250	9e-56
BrMYB189	Bra015715	574	65398.9	7.7394	A07	24493884	24495869	-	LF	2	0.96	AT1G76880	5e-133
BrMYB190	Bra035097	270	30936.3	5.1535	A07	25444299	25445279	+	LF	2	0.45	AT1G79180	8e-132
BrMYB1R133	Bra035118	355	39541.5	8.6279	A07	25533834	25535426	-	LF	1	0.59	AT1G79430	0
BrMYB191	Bra030812	299	34423.2	5.9478	A08	27360	28440	-	MF1	2	0.52	AT1G56160	1e-135
BrMYB1R134	Bra030894	70	8292.56	9.5858	A08	608785	609145	-	MF1	1	0.31	AT1G72740	2e-24
BrMYB1R135	Bra014348	316	34178.2	5.6246	A08	1486575	1488621	-	MF1	1	0.3	AT2G01060	0
BrMYB1R136	Bra014227	279	30459.6	9.6759	A08	2373321	2374559	+	MF1	1	0.65	AT1G49950	7e-84
BrMYB192	Bra014169	303	33342.6	9.3178	A08	2842504	2843512	-	MF1	2	0.59	AT1G49010	2e-155
BrMYB193	Bra035532	260	29695.8	9.3069	A08	8305228	8306174	-	MF2	2	0.66	AT5G35550	6e-127
BrMYB1R137	Bra021038	179	20267.8	10.7171	A08	9488727	9491037	-	MF2	1	0.47	AT4G17695	4e-91
BrMYB194	Bra021033	353	39878.8	6.5996	A08	9523944	9525694	-	MF2	2	0.52	AT4G17785	0
BrMYB195	Bra020992	426	49608.8	7.0691	A08	9914187	9915715	+	MF2	2	0.86	AT4G18770	0
BrMYB196	Bra020892	343	39429.9	6.6227	A08	10581365	10582581	+	MF2	2	0.6	AT4G21440	0
BrMYB197	Bra020837	268	30592	6.4134	A08	10980648	10981879	-	MF2	2	0.34	AT4G22680	2e-144
BrMYB198	Bra034565	251	29085.4	10.1496	A08	12011841	12012701	+	MF2	2	0.77	AT4G33450	8e-155
BrMYB4R4	Bra034531	919	101762	5.3451	A08	12223926	12228115	-	MF2	4	0.84	AT4G32730	0
BrMYB1R138	Bra010355	396	43731.3	6.0614	A08	13284955	13286628	+	MF2	1	0.65	AT4G28610	0
BrMYB1R139	Bra010560	79	9128.02	8.9561	A08	14400911	14401150	+	MF2	1	0.3	AT1G75250	2e-34
BrMYB1R140	Bra010581	312	35900.6	8.8879	A08	14535926	14537214	-	MF2	1	0.89	AT4G37180	6e-143
BrMYB199	Bra010593	305	33751.4	6.0792	A08	14620564	14621481	+	MF2	2	0.5	AT4G37260	2e-168
BrMYB1R141	Bra010701	590	66043.3	4.2874	A08	15269676	15272499	-	MF2	1	0.85	AT4G39160	0
BrMYB200	Bra010736	283	31649.1	8.3557	A08	15401807	15402812	-	MF2	2	0.52	AT4G38620	1e-165
BrMYB201	Bra016285	353	40820.4	7.1115	A08	16932062	16933448	+	MF1	2	0.62	AT1G26780	3e-144
BrMYB1R142	Bra016289	313	36111.5	5.7102	A08	16945939	16947733	+	MF1	1	0.85	AT1G69580	1e-90
BrMYB1R143	Bra016409	793	86212.1	4.9634	A08	17545241	17548701	+	MF1	1	0.75	AT1G21700	0
BrMYB1R144	Bra016530	263	28892.4	9.5048	A08	18123670	18124981	+	MF1	1	0.75	AT1G19000	1e-120
BrMYB202	Bra016546	254	29508.2	5.7161	A08	18201549	18206160	-	MF1	2	0.35	AT1G18710	7e-109
BrMYB203	Bra016553	333	37303.5	4.8998	A08	18248352	18249890	-	MF1	2	0.3	AT1G18570	1e-162
BrMYB204	Bra016575	242	28159.8	9.2883	A08	18352495	18353736	-	MF1	2	0.63	AT1G17950	8e-155
BrMYB1R145	Bra016598	296	32625.2	9.3734	A08	18442985	18445166	+	MF1	1	0.13	AT1G17520	9e-129
BrMYB1R146	Bra016734	346	39078.7	6.9007	A08	18956971	18958550	-	MF1	1	0.89	AT1G13300	0
BrMYB205	Bra030798	847	95803.5	6.6823	A08	19562030	19565000	-	MF1	2	0.94	AT1G09770	0
BrMYB206	Bra030783	345	38782	8.0741	A08	19613179	19614399	-	MF1	2	0.57	AT1G09540	0
BrMYB207	Bra030743	265	30210.8	6.5097	A08	19770943	19771944	+	MF1	2	0.49	AT1G08810	8e-152
BrMYB1R147	Bra030689	607	67781.6	9.8075	A08	20026512	20029064	+	MF1	1	0.92	AT1G07540	0
BrMYB1R148	Bra030496	586	64161.7	5.9061	A08	20812159	20814874	-	MF1	1	0.91	AT1G01060	0
BrMYB1R149	Bra037365	339	37905.2	9.5214	A09	289365	291056	-	LF	1	0.69	AT4G01280	2e-144
BrMYB1R150	Bra037388	77	8985.26	7.5251	A09	384483	384942	-	LF	1	0.06	AT4G01060	1e-36
BrMYB208	Bra036317	336	37717.9	7.3095	A09	610205	611409	-	LF	2	0.49	AT4G01680	0
BrMYB209	Bra039065	199	22726.6	9.5829	A09	1645021	1646197	-	MF2	2	0.16	AT3G27920	2e-94
BrMYB210	Bra039040	338	37772.1	8.214	A09	1826327	1827805	+	MF2	2	0.59	AT3G28910	0
BrMYB211	Bra039036	193	22152.1	10.5152	A09	1855062	1855726	-	MF2	2	0.45	AT3G29020	4e-99
BrMYB212	Bra036202	267	31010.2	8.2941	A09	1969739	1971761	+	MF2	2	0.66	AT3G30210	2e-137
BrMYB1R151	Bra036179	423	47722	4.5097	A09	2072294	2074037	-	MF2	1	0.87	AT5G03780	9e-132
BrMYB213	Bra036145	347	39519.8	4.8986	A09	2246093	2248814	-	MF2	2	0.54	AT5G49330	3e-179
BrMYB1R152	Bra036123	406	45412.3	6.1567	A09	2375493	2377248	-	MF2	1	0.78	AT5G29000	0
BrMYB214	Bra036588	335	37824.4	8.1616	A09	2705759	2706973	+	MF2	2	0.57	AT5G26660	0
BrMYB215	Bra035954	302	33544.8	5.2973	A09	3356433	3357581	+	MF2	2	0.15	AT5G60890	7e-156
BrMYB216	Bra035929	357	40509.6	5.83	A09	3469113	3470483	-	MF2	2	0.8	AT5G61420	1e-136
BrMYB217	Bra035893	335	37415.9	6.4231	A09	3633997	3635348	-	MF2	2	0.51	AT5G62470	0
BrMYB218	Bra037828	314	35317.3	5.4553	A09	4415905	4419979	+	MF2	2	0.57	AT3G49690	1e-116
BrMYB1R153	Bra037837	98	10840.6	11.7506	A09	4447771	4448145	+	MF2	1	0.25	AT5G67580	9e-43
BrMYB1R154	Bra037839	294	32435	10.607	A09	4450321	4451521	+	MF2	1	0.44	AT5G67580	5e-128
BrMYB1R155	Bra036679	329	37120.7	5.516	A09	6112182	6113879	+	MF1	1	0.65	AT2G20400	1e-103
BrMYB219	Bra027771	366	41567.1	6.3888	A09	6735241	6737081	-	MF1	2	0.48	AT1G63910	0
BrMYB220	Bra027668	369	41982.5	6.6235	A09	7446106	7448178	+	MF1	2	0.56	AT1G63910	0
BrMYB221	Bra027160	236	26941.5	10.1157	A09	9292897	9293607	+	MF2	2	0.84	AT1G09770	1e-127
BrMYB1R156	Bra027882	713	74928.9	10.2522	A09	9999690	10003020	+	MF2	1	0.85	AT1G58220	0
BrMYB1R157	Bra017487	322	35607.9	10.0278	A09	13402352	13403532	+	MF2	1	0.83	AT5G47390	2e-162
BrMYB1R158	Bra017349	358	40154.7	6.7276	A09	14667024	14669164	+	MF2	1	0.75	AT3G25790	1e-157
BrMYB1R159	Bra029503	172	20079.1	10.7433	A09	17833795	17836083	-	LF	1	0.57	AT4G04580	4e-44
BrMYB222	Bra029553	334	38115.4	6.569	A09	18238812	18240015	+	LF	2	0.66	AT4G05100	1e-159
BrMYB223	Bra028063	364	40885.4	5.1853	A09	18812852	18814698	-	LF	2	0.56	AT1G34670	0
BrMYB1R160	Bra023254	366	41471.8	7.7445	A09	20238662	20243940	+	LF	1	0.84	AT1G32240	0
BrMYB3R8	Bra024760	266	30913.5	5.4018	A09	24179389	24180542	+	LF	3	0.65	AT1G25340	3e-148
BrMYB1R161	Bra024685	175	20135.9	7.8303	A09	24748181	24748818	+	LF	1	0.28	AT1G26780	3e-49
BrMYB224	Bra024526	269	30544.3	8.1622	A09	25846302	25847304	-	LF	2	0.65	AT1G22640	2e-134
BrMYB1R162	Bra036035	235	26105.3	5.5148	A09	26337302	26338638	+	LF	1	0.27	AT3G49850	2e-34
BrMYB225	Bra036048	266	29614.1	6.7946	A09	26440045	26440845	-	LF	2	0.82	AT3G50060	5e-118
BrMYB226	Bra006915	1643	180150	7.1014	A09	27645174	27651366	+	LF	2	0.86	AT3G52250	0
BrMYB227	Bra006977	245	29210.6	6.7981	A09	28143355	28144329	-	LF	2	0.55	AT3G53200	2e-134
BrMYB228	Bra007186	371	41047.2	5.4647	A09	29349347	29350895	-	LF	2	0.42	AT3G55730	0
BrMYB1R163	Bra007371	570	64624.7	6.6711	A09	30381117	30383503	-	LF	1	0.97	AT3G57980	0
BrMYB1R164	Bra007506	588	65735.8	10.2941	A09	31050607	31053422	+	LF	1	0.92	AT3G60110	0
BrMYB229	Bra007536	269	30621.2	6.6852	A09	31185202	31186103	-	LF	2	0.45	AT3G60460	5e-136
BrMYB230	Bra007588	292	32541.7	7.7943	A09	31429607	31430653	+	LF	2	0.45	AT3G61250	8e-174
BrMYB1R165	Bra031129	416	45532.3	7.2607	A09	34104293	34108241	-	MF2	1	0.47	AT2G20570	0
BrMYB1R166	Bra031060	270	29687.9	8.5044	A09	34446956	34448111	+	MF2	1	0.78	AT1G19000	9e-127
BrMYB231	Bra031041	214	24350.3	5.2032	A09	34535492	34537104	-	MF2	2	0.45	AT1G18710	3e-88
BrMYB232	Bra031035	320	36371.6	5.6832	A09	34590740	34591991	-	MF2	2	0.41	AT1G18570	4e-154
BrMYB233	Bra031008	247	28392.9	9.0591	A09	34705767	34706990	-	MF2	2	0.67	AT1G17950	1e-152
BrMYB1R167	Bra030992	293	32340.8	9.8971	A09	34806008	34807700	+	MF2	1	0.13	AT1G17520	2e-114
BrMYB234	Bra026720	279	32212.5	4.6766	A09	35146650	35147668	+	MF2	2	0.6	AT1G16490	5e-152
BrMYB1R168	Bra026818	240	27196.2	9.1548	A09	35609156	35611804	+	MF2	1	0.71	AT1G14600	2e-110
BrMYB235	Bra031669	327	36689.8	7.153	A09	37067199	37068381	-	MF2	2	0.45	AT1G09540	2e-175
BrMYB1R169	Bra032635	82	9653.03	8.4984	A09	38701831	38702294	+	MF2	1	0.25	AT1G01380	2e-34
BrMYB1R170	Bra015585	598	66925	9.9904	A10	386700	389205	+	LF	1	0.91	AT1G07540	0
BrMYB236	Bra039067	232	25942.7	6.7215	A09	1629855	1632135	+	MF2	2	0.19	AT3G27810	1e-146
BrMYB237	Bra015481	252	28742.9	5.3737	A10	1048862	1050233	-	LF	2	0.57	AT1G06180	3e-129
BrMYB1R171	Bra033291	607	65551.7	6.5151	A10	3104989	3107793	-	LF	1	0.92	AT1G01060	0
BrMYB1R172	Bra033257	270	31011.5	9.9073	A10	3291640	3293102	+	LF	1	0.8	AT1G01520	1e-151
BrMYB1R173	Bra003117	306	33794.1	9.4417	A10	5055517	5057543	-	LF	1	0.75	AT5G52660	1e-179
BrMYB238	Bra002938	575	64210.4	6.9226	A10	6674834	6676785	-	LF	2	0.89	AT5G55020	0
BrMYB239	Bra002847	320	35845.3	7.7027	A10	7248261	7249737	+	LF	2	0.3	AT5G56110	0
BrMYB1R174	Bra002790	196	21223.8	8.1346	A10	7608882	7610245	+	LF	1	0.16	AT5G56840	8e-87
BrMYB1R175	Bra002659	433	48586.3	4.9164	A10	8424627	8426123	+	LF	1	0.28	AT5G58340	0
BrMYB240	Bra002610	291	31885.5	7.2732	A10	8630356	8631587	-	LF	2	0.24	AT5G58900	7e-180
BrMYB1R176	Bra002566	569	63298.4	8.8502	A10	8911625	8914022	+	LF	1	0.95	AT5G59430	0
BrMYB241	Bra002533	237	27551	8.6919	A10	9081766	9082709	-	LF	2	0.5	AT3G46130	3e-115
BrMYB242	Bra002448	334	37315.5	8.1411	A10	9595289	9596823	-	LF	2	0.5	AT5G23000	7e-165
BrMYB243	Bra002173	1064	123285	5.7582	A10	11152091	11157755	+	LF	2	0.89	AT5G18620	0
BrMYB1R177	Bra002145	392	44300.5	6.2848	A10	11345982	11347757	+	LF	1	0.51	AT5G18240	0
BrMYB244	Bra002107	324	36850.9	9.6838	A10	11475653	11477532	-	LF	2	0.6	AT5G17800	1e-159
BrMYB1R178	Bra008563	355	39324.1	8.9491	A10	11640799	11642555	+	LF	1	0.91	AT5G17300	5e-175
BrMYB245	Bra008596	338	38602.7	6.4037	A10	11776387	11777978	-	LF	2	0.68	AT5G16770	0
BrMYB1R179	Bra008613	291	32839.2	11.2578	A10	11896006	11900956	+	LF	1	0.56	AT5G16560	3e-128
BrMYB246	Bra008705	321	36423.8	7.1792	A10	12284471	12285635	-	LF	2	0.52	AT5G15310	0
BrMYB247	Bra008740	197	22966	9.327	A10	12452302	12453613	+	LF	2	0.26	AT5G14750	7e-130
BrMYB248	Bra008764	267	30687.8	6.512	A10	12559161	12560428	-	LF	2	0.49	AT5G14340	2e-142
BrMYB249	Bra008875	280	31758.5	5.9647	A10	13042226	13044353	+	LF	2	0.46	AT5G12870	2e-155
BrMYB3R9	Bra008956	917	102765	5.731	A10	13413800	13421232	-	LF	3	0.88	AT5G11510	0
BrMYB3R10	Bra009044	304	34321.5	6.2493	A10	13808305	13809462	-	LF	3	0.54	AT5G10280	2e-168
BrMYB250	Bra009346	294	31587.9	6.4259	A10	14193615	14195187	+	LF	2	0.36	AT5G08520	5e-173
BrMYB251	Bra009245	88	10148.7	9.6015	A10	14681377	14681780	+	LF	2	0.22	AT5G07690	4e-60
BrMYB1R180	Bra009230	703	80327.7	7.8495	A10	14736319	14739653	-	LF	1	0.46	AT5G06810	0
BrMYB1R181	Bra009228	374	42259.3	7.8051	A10	14742689	14745119	-	LF	1	0.5	AT5G06800	1e-176
BrMYB252	Bra009134	270	30609.4	8.3935	A10	15109260	15110196	+	LF	2	0.45	AT5G05790	1e-171
BrMYB1R182	Bra009087	267	29745.3	6.9772	A10	15275818	15276621	-	LF	1	0.5	AT5G05090	8e-118
BrMYB253	Bra009432	207	23721.4	7.0982	A10	15429747	15430445	+	LF	2	0.72	AT5G04760	4e-123
BrMYB1R183	Bra009562	312	34654.3	6.972	A10	16040649	16042626	-	LF	1	0.65	AT5G02840	3e-158
BrMYB1R184	Bra009591	565	64325.8	7.4003	A10	16154647	16158225	-	LF	1	0.96	AT3G10180	0
BrMYB3R11	Bra009597	521	58146.2	8.0417	A10	16189373	16191740	+	LF	3	0.88	AT5G02320	0
BrMYB1R185	Bra035311	624	70579.8	6.8776	Scaffold000103	339317	345912	-	-	1	0.65	AT5G42630	8e-121
BrMYB1R186	Bra036015	370	40992.1	7.0638	Scaffold000111	579179	581774	+	-	1	0.3	AT5G44190	0
BrMYB254	Bra039339	294	33381.9	8.4899	Scaffold000164	3438	4772	-	-	2	0.39	AT3G12720	6e-171
BrMYB1R187	Bra039340	234	26916.3	7.4497	Scaffold000164	7347	8599	-	-	1	0.44	AT3G12730	7e-145
BrMYB255	Bra039344	237	26911.2	7.0885	Scaffold000164	17593	19159	-	-	2	0.57	AT3G12820	2e-115
BrMYB1R188	Bra039364	439	48828.3	5.401	Scaffold000164	136724	138562	-	-	1	0.88	AT3G13040	0
BrMYB256	Bra039395	251	28195.8	7.5045	Scaffold000164	265178	266481	-	-	2	0.36	AT3G13540	1e-136
BrMYB1R189	Bra039650	310	34176.7	9.4468	Scaffold000172	241911	243581	+	-	1	0.71	AT1G49950	5e-134
BrMYB1R190	Bra040196	399	44462.6	5.6808	Scaffold000191	57248	59045	-	-	1	0.65	AT3G04450	0
BrMYB1R191	Bra040578	486	56076.8	6.9304	Scaffold000219	46992	49506	-	-	1	0.86	AT4G16420	0
