# Supplementary material for: Genome-wide analysis of the R2R3-MYB transcription factor genes in Chinese cabbage (Brassica rapa ssp. pekinensis) reveals their stress and hormone responsive patterns
Source: BMC Genomics. 2015 Jan 23;16(1):17. doi: 10.1186/s12864-015-1216-y (PMC4334723; doi:10.1186/s12864-015-1216-y)
Supplement: Additional file 6: Table S3. — The statistic analysis of each group of ML tree. [file 12864_2015_1216_MOESM6_ESM.xlsx]

## Sheet: Sheet1
Supplementary Table S3 The statistic analysis of each group of the ML phynogenetic tree
Group name	Number of each group
	Arabidopsis	Chinese cabbage	Total
C1	4	8	12
C2	3	4	7
C3	2	2	4
C4	7	16	23
C5	0	22	22
C6	1	3	4
C7	1	4	5
C8	1	2	3
C9	2	3	5
C10	6	10	16
C11	5	11	16
C12	1	4	5
C13	5	8	13
C14	4	8	12
C15	2	4	6
C16	1	2	3
C17	2	5	7
C18	2	2	4
C19	1	2	3
C20	2	4	6
C21	3	6	9
C22	0	5	5
C23	5	5	10
C24	3	5	8
C25	4	7	11
C26	1	2	3
C27	2	4	6
C28	3	4	7
C29	1	1	2
C30	7	14	21
C31	6	8	14
C32	6	6	12
C33	1	2	3
C34	1	2	3
C35	2	2	4
C36	5	11	16
C37	2	3	5
C38	3	7	10
C39	5	9	14
C40	2	7	9
C41	3	5	8
C42	3	8	11
C43	2	7	9
C44	6	14	20
C45	1	3	4
ungrouped	3	2	5
Total	132	273	405
