# Supplementary material for: Genome-wide analysis of the R2R3-MYB transcription factor genes in Chinese cabbage (Brassica rapa ssp. pekinensis) reveals their stress and hormone responsive patterns
Source: BMC Genomics. 2015 Jan 23;16(1):17. doi: 10.1186/s12864-015-1216-y (PMC4334723; doi:10.1186/s12864-015-1216-y)
Supplement: Additional file 8: Table S2. — The genomic distribution and RPKM values of R2R3 MYB gene family in Chinese cabbage. [file 12864_2015_1216_MOESM8_ESM.xlsx]

## Sheet: Sheet1
Supplementary Table S2 The genomic distribution and RPKM values of R2R3 MYB gene family in Chinese cabbage
Gene name	Gene locus	Chromosome	Start	End	Strand	Subgenome	Root			Stem			Leaf
							Uniq_reads_num_10010264	Coverage	RPKM	Uniq_reads_num_30367372	Coverage	RPKM	Uniq_reads_num_21142330	Coverage	RPKM
BrMYB1	Bra011785	A01	546010	547175	+	LF	327	0.9379	35.5844	8	0.3519	0.286972	27	0.8322	1.39113
BrMYB2	Bra011749	A01	739467	740453	-	LF	1794	0.997	181.577	9919	0.997	330.936	3461	0.999	165.856
BrMYB3	Bra011576	A01	1611715	1612791	+	LF	566	0.985	65.4421	551	0.9896	21.0005	478	0.9826	26.1674
BrMYB4	Bra011441	A01	2155578	2156422	+	LF	31	0.9693	4.1291	1	0.12	0.0439068	NA	NA	NA
BrMYB4R1	Bra011376	A01	2467466	2471705	-	LF	125	0.9434	4.55903	478	0.9923	5.74683	76	0.8134	1.31241
BrMYB5	Bra040181	A01	4528344	4529931	-	LF	38	0.7927	3.6257	NA	NA	NA	NA	NA	NA
BrMYB6	Bra013346	A01	5124411	5126139	+	LF	NA	NA	NA	NA	NA	NA	NA	NA	NA
BrMYB5R1	Bra013415	A01	5517872	5520672	-	LF	NA	NA	NA	NA	NA	NA	NA	NA	NA
BrMYB7	Bra013526	A01	6145910	6147165	-	LF	38	0.7844	3.57449	2	0.1695	0.0620152	40	0.7721	1.78149
BrMYB8	Bra013633	A01	6767235	6768560	-	LF	19	0.8097	2.36076	21	0.8905	0.860114	18	0.8818	1.05892
BrMYB9	Bra013900	A01	8373529	8374350	+	LF	40	0.9552	6.16651	NA	NA	NA	NA	NA	NA
BrMYB10	Bra026281	A01	10025344	10026529	-	LF	9	0.4429	1.037	NA	NA	NA	NA	NA	NA
BrMYB11	Bra029990	A01	14978116	14979000	-	MF1	1744	0.9932	196.86	4876	0.9977	181.432	3074	0.9977	164.289
BrMYB12	Bra028369	A01	17932336	17933310	+	MF1	28	0.9055	3.39046	4	0.4364	0.159661	NA	NA	NA
BrMYB13	Bra023742	A01	18673468	18674681	-	MF1	3484	0.9988	411.398	347	0.9858	13.5068	41	0.8794	2.29224
BrMYB14	Bra021515	A01	24016560	24017837	+	MF1	NA	NA	NA	NA	NA	NA	NA	NA	NA
BrMYB15	Bra034173	A01	24615275	24616210	+	MF1	5	0.3633	0.650374	52	0.9102	2.22964	9	0.6784	0.554279
BrMYB3R1	Bra034132	A01	24833808	24836184	+	MF1	NA	NA	NA	NA	NA	NA	NA	NA	NA
BrMYB16	Bra034131	A01	24837844	24838805	+	MF1	NA	NA	NA	NA	NA	NA	NA	NA	NA
BrMYB17	Bra034130	A01	24839220	24840163	+	MF1	NA	NA	NA	NA	NA	NA	NA	NA	NA
BrMYB3R2	Bra034067	A01	25136348	25138637	-	MF1	71	0.9243	4.9255	184	0.9826	4.20773	90	0.9049	2.95615
BrMYB18	Bra034057	A01	25202744	25204875	-	MF1	97	0.9742	8.32479	262	0.9777	7.4121	176	0.9588	7.15166
BrMYB19	Bra040274	A01	25701310	25703462	-	MF1	76	0.9502	7.88391	49	0.8733	1.67557	15	0.5566	0.736736
BrMYB20	Bra040221	A01	25739835	25745035	-	MF1	555	0.9911	17.601	1810	0.9943	18.9217	684	0.9854	10.2705
BrMYB21	Bra021382	A01	26410856	26412618	-	MF1	8	0.5368	0.817157	NA	NA	NA	NA	NA	NA
BrMYB22	Bra021483	A01	26669504	26670725	-	MF1	NA	NA	NA	225	0.9803	7.30697	294	0.9744	13.7138
BrMYB23	Bra028892	A02	169331	170506	-	MF2	168	0.9224	21.3521	166	0.958	6.9547	54	0.8473	3.24951
BrMYB24	Bra028780	A02	706944	707718	-	MF2	25	0.9299	3.89009	8	0.5109	0.410344	3	0.4206	0.221021
BrMYB25	Bra028654	A02	1291966	1292876	-	MF2	133	0.957	15.8738	522	0.9737	20.537	271	0.994	15.3141
BrMYB26	Bra028593	A02	1573900	1575069	+	MF2	57	0.8501	5.61554	1	0.0888	0.0324754	NA	NA	NA
BrMYB27	Bra023486	A02	2548271	2549423	-	MF2	16	0.6578	2.81898	NA	NA	NA	NA	NA	NA
BrMYB28	Bra023515	A02	2696891	2698241	+	MF2	9	0.5038	0.963641	387	0.9689	13.6591	210	0.9764	10.646
BrMYB29	Bra023637	A02	3282232	3283978	+	MF2	51	0.9519	5.32369	132	0.9958	4.54208	5	0.4117	0.247118
BrMYB30	Bra020228	A02	4651186	4652511	+	MF2	42	0.8071	4.23807	22	0.8242	0.73178	7	0.4788	0.334434
BrMYB31	Bra020289	A02	5027779	5028707	+	MF2	91	0.9072	12.7858	11	0.5612	0.509467	11	0.7328	0.731763
BrMYB32	Bra020346	A02	5301378	5302925	-	MF2	NA	NA	NA	NA	NA	NA	NA	NA	NA
BrMYB33	Bra020428	A02	5670162	5671817	-	MF2	392	0.9499	39.199	NA	NA	NA	NA	NA	NA
BrMYB34	Bra035604	A02	6321656	6323302	-	MF2	NA	NA	NA	NA	NA	NA	NA	NA	NA
BrMYB35	Bra035547	A02	6571754	6573561	+	MF2	NA	NA	NA	2	0.1105	0.0404298	NA	NA	NA
BrMYB36	Bra022602	A02	7595330	7596091	+	MF2	11	0.7219	1.84066	73	0.938	4.02663	7	0.7337	0.554589
BrMYB37	Bra039763	A02	8839008	8840737	+	MF1	NA	NA	NA	NA	NA	NA	7	0.5387	0.441452
BrMYB38	Bra033948	A02	9683345	9684394	+	MF1	5	0.4266	0.582153	66	0.9044	2.53308	NA	NA	NA
BrMYB39	Bra008096	A02	12117111	12118454	+	MF1	5	0.3858	0.708493	8	0.5546	0.373675	2	0.2553	0.13418
BrMYB40	Bra008131	A02	12327349	12329278	+	MF1	9	0.5851	0.894604	8	0.3493	0.26213	4	0.1791	0.188253
BrMYB41	Bra008149	A02	12436327	12437705	+	MF1	12	0.502	1.61777	7	0.2901	0.31108	NA	NA	NA
BrMYB42	Bra008160	A02	12510471	12511942	+	MF1	NA	NA	NA	4	0.1765	0.129138	NA	NA	NA
BrMYB43	Bra008286	A02	13393043	13395099	-	MF1	19	0.5779	1.2214	7	0.4054	0.148334	NA	NA	NA
BrMYB3R3	Bra008522	A02	15169642	15173188	-	MF1	NA	NA	NA	1	0.0412	0.0150779	NA	NA	NA
BrMYB3R4	Bra008523	A02	15175156	15177622	-	MF1	NA	NA	NA	NA	NA	NA	NA	NA	NA
BrMYB44	Bra026578	A02	20331823	20334081	-	MF1	106	0.9252	7.39981	366	0.9804	8.42237	117	0.891	3.86717
BrMYB45	Bra033027	A02	22251113	22253260	-	MF1	NA	NA	NA	NA	NA	NA	NA	NA	NA
BrMYB46	Bra033067	A02	22526810	22528199	+	MF1	37	0.7747	3.76779	228	0.9072	7.65347	212	0.9837	10.2215
BrMYB47	Bra033078	A02	22569147	22570075	-	MF1	NA	NA	NA	NA	NA	NA	3	0.3136	0.164803
BrMYB48	Bra020744	A02	22794253	22797915	+	MF1	2	0.2326	0.258133	1	0.1163	0.0425453	4	0.2571	0.244437
BrMYB49	Bra020624	A02	23586524	23588399	-	MF1	459	0.9916	47.9132	86	0.977	2.95923	10	0.5225	0.494237
BrMYB50	Bra020526	A02	24217793	24224528	-	MF1	9	0.4278	0.679575	5	0.1361	0.124452	NA	NA	NA
BrMYB51	Bra029380	A02	24986988	24988354	+	MF1	NA	NA	NA	NA	NA	NA	NA	NA	NA
BrMYB52	Bra029350	A02	25172906	25179858	+	MF1	5	0.3161	0.537083	178	0.7839	6.30275	15	0.6226	0.762879
BrMYB53	Bra029349	A02	25183826	25184998	+	MF1	78	0.9075	9.24318	4074	0.9988	159.143	1280	0.9988	71.8174
BrMYB54	Bra029311	A02	25403875	25405492	+	MF1	14	0.5987	1.24983	481	0.8794	14.1549	185	0.8677	7.81968
BrMYB55	Bra029258	A02	25729605	25730962	-	MF1	87	0.9496	8.42159	352	0.9234	11.232	712	0.9729	32.6323
BrMYB56	Bra031847	A02	26611422	26612757	+	MF1	625	0.9884	55.9462	2	0.1613	0.0590145	3	0.2419	0.127146
BrMYB57	Bra005818	A03	777657	778503	-	MF1	573	0.9797	89.5794	1484	0.9797	76.4761	1060	0.9937	78.4607
BrMYB58	Bra005949	A03	1364309	1365719	+	MF1	2445	0.998	245.971	257	0.9829	8.52269	209	0.9507	9.95507
BrMYB59	Bra005997	A03	1541016	1541396	-	MF1	23	0.8084	6.03056	150	0.958	12.9646	77	0.979	9.55901
BrMYB60	Bra006055	A03	1784491	1785669	+	MF1	88	0.9216	8.6186	26	0.7431	0.839394	NA	NA	NA
BrMYB3R5	Bra006102	A03	2009664	2013643	+	MF1	285	0.9417	11.2178	611	0.9354	7.92761	59	0.8164	1.09953
BrMYB61	Bra006166	A03	2319153	2321109	-	MF1	35	0.8316	4.14758	78	0.8992	3.04691	100	0.9253	5.61073
BrMYB62	Bra006249	A03	2690183	2691263	+	MF1	11	0.618	1.57206	NA	NA	NA	NA	NA	NA
BrMYB63	Bra006296	A03	2906699	2907991	+	MF1	NA	NA	NA	35	0.8328	1.17488	31	0.8879	1.49465
BrMYB64	Bra006370	A03	3218394	3219940	+	MF1	36	0.8849	3.56777	2	0.1786	0.0653375	NA	NA	NA
BrMYB65	Bra006422	A03	3453512	3455223	+	MF1	29	0.9045	3.0754	NA	NA	NA	NA	NA	NA
BrMYB66	Bra006694	A03	4665843	4666771	+	MF1	346	0.9918	47.4136	17	0.8519	0.767917	2	0.2469	0.129763
BrMYB67	Bra006741	A03	4864515	4865593	+	MF1	111	0.9621	12.7455	84	0.9552	3.17946	112	0.9621	6.089
BrMYB68	Bra006744	A03	4875633	4877149	-	MF1	NA	NA	NA	NA	NA	NA	NA	NA	NA
BrMYB69	Bra006811	A03	5141159	5142765	-	MF1	61	0.9598	6.11822	NA	NA	NA	1	0.0904	0.0474884
BrMYB70	Bra028997	A03	5796523	5798603	+	MF1	NA	NA	NA	NA	NA	NA	NA	NA	NA
BrMYB71	Bra029033	A03	5988039	5989721	+	MF1	78	0.8265	8.24551	10	0.3217	0.348466	2	0.1905	0.100103
BrMYB72	Bra029113	A03	6422093	6422768	+	MF1	69	0.8367	11.4882	84	0.9433	4.61021	7	0.4483	0.551816
BrMYB73	Bra029129	A03	6497351	6498433	-	MF1	25	0.8905	3.10626	NA	NA	NA	NA	NA	NA
BrMYB74	Bra022831	A03	7314880	7316299	-	MF2	8	0.4521	1.07852	1	0.1215	0.0444401	NA	NA	NA
BrMYB75	Bra022888	A03	7592530	7594338	-	MF2	2	0.131	0.145411	4	0.1645	0.0958663	NA	NA	NA
BrMYB76	Bra023085	A03	8605960	8607349	+	MF2	230	0.954	26.4097	50	0.931	1.89253	2	0.2069	0.108732
BrMYB77	Bra000011	A03	8842732	8843775	-	MF2	134	0.9435	12.8221	2858	0.9952	90.1477	568	0.9761	25.7333
BrMYB78	Bra000038	A03	8982375	8984291	+	MF2	71	0.9776	7.93369	92	0.9474	3.38878	55	0.9843	2.90986
BrMYB79	Bra000453	A03	11210760	11213776	+	MF2	2	0.1592	0.176653	62	0.8948	1.80519	87	0.9257	3.63834
BrMYB80	Bra000531	A03	11626908	11628395	+	MF2	26	0.8677	1.98573	104	0.958	2.61829	19	0.763	0.687057
BrMYB81	Bra000680	A03	12437252	12438112	+	MF1	232	0.9615	34.3351	153	0.9452	7.46415	128	0.9674	8.96919
BrMYB82	Bra001005	A03	14365018	14365921	+	MF2	4	0.4402	0.637304	3	0.2871	0.15756	7	0.6539	0.528053
BrMYB83	Bra001202	A03	15302271	15304094	+	MF2	67	0.9049	7.3149	682	0.9738	24.5446	256	0.9333	13.2332
BrMYB84	Bra001284	A03	15695153	15696383	-	MF2	2	0.176	0.195303	11	0.4282	0.354087	15	0.564	0.693526
BrMYB3R6	Bra001311	A03	15806566	15808716	-	MF2	4	0.2079	0.2816	NA	NA	NA	NA	NA	NA
BrMYB85	Bra001323	A03	15864303	15866085	-	MF2	47	0.9643	4.65792	103	0.9712	3.36488	29	0.7649	1.36077
BrMYB86	Bra001404	A03	16226979	16228910	-	MF2	NA	NA	NA	NA	NA	NA	NA	NA	NA
BrMYB87	Bra001472	A03	16535345	16536804	-	MF2	NA	NA	NA	NA	NA	NA	NA	NA	NA
BrMYB88	Bra001907	A03	19315200	19316380	+	MF2	2676	0.9965	310.483	1168	0.9988	44.6717	158	0.9419	8.67963
BrMYB89	Bra001917	A03	19357364	19358849	-	MF2	4	0.26	0.532786	15	0.816	0.658602	NA	NA	NA
BrMYB90	Bra001941	A03	19504304	19505334	-	MF2	23	0.703	2.78502	NA	NA	NA	NA	NA	NA
BrMYB91	Bra013055	A03	20771821	20772767	-	MF2	172	0.9758	19.8182	173	0.9746	6.57082	72	0.9516	3.9279
BrMYB92	Bra013000	A03	21129279	21130669	+	LF	309	0.9727	32.4588	4713	0.9937	163.196	389	0.979	19.3471
BrMYB93	Bra012961	A03	21326869	21328218	-	LF	3	0.0864	0.281401	327	0.9878	10.1109	439	0.9925	19.4967
BrMYB94	Bra012910	A03	21598456	21599337	-	MF2	1083	0.9921	122.663	2188	0.9932	81.6905	1004	0.9989	53.8409
BrMYB95	Bra012815	A03	22118483	22125722	+	MF2	603	0.9851	10.5404	2044	0.9988	11.7776	788	0.9774	6.52164
BrMYB96	Bra012641	A03	23003357	23004779	-	MF1	17	0.6581	1.61739	NA	NA	NA	1	0.0857	0.0450462
BrMYB97	Bra012579	A03	23462221	23463664	+	MF1	NA	NA	NA	NA	NA	NA	NA	NA	NA
BrMYB98	Bra038774	A03	24162509	24163765	-	MF1	47	0.7307	4.48441	32	0.7125	1.00646	15	0.5874	0.677629
BrMYB99	Bra019368	A03	24683786	24685070	-	MF1	18	0.8074	2.21994	4	0.2494	0.162618	NA	NA	NA
BrMYB100	Bra019154	A03	26055040	26064271	+	MF1	24	0.5101	1.72983	NA	NA	NA	NA	NA	NA
BrMYB101	Bra024224	A03	26845778	26848371	-	MF1	4	0.344	0.472328	NA	NA	NA	NA	NA	NA
BrMYB4R2	Bra037045	A03	28774870	28779141	+	MF1	125	0.8956	4.64035	482	0.955	5.89829	171	0.9725	3.00559
BrMYB102	Bra037004	A03	29048014	29048848	-	MF1	NA	NA	NA	NA	NA	NA	NA	NA	NA
BrMYB103	Bra017685	A03	29811608	29812489	-	MF1	51	0.8064	6.24359	82	0.9118	3.30915	67	0.9485	3.88358
BrMYB104	Bra017813	A03	30713601	30714398	+	MF1	352	0.99	44.065	1037	0.9912	42.7926	602	0.9962	35.6813
BrMYB105	Bra014446	A04	687534	688540	-	MF1	NA	NA	NA	39	0.8655	1.50207	2	0.1053	0.11064
BrMYB106	Bra025652	A04	7593532	7594555	-	LF	NA	NA	NA	NA	NA	NA	NA	NA	NA
BrMYB107	Bra025589	A04	8024476	8027224	+	LF	5	0.3008	0.650374	19	0.625	0.814676	NA	NA	NA
BrMYB108	Bra025575	A04	8117502	8118714	-	LF	NA	NA	NA	NA	NA	NA	NA	NA	NA
BrMYB109	Bra025574	A04	8123355	8124502	-	LF	NA	NA	NA	NA	NA	NA	NA	NA	NA
BrMYB110	Bra025564	A04	8194171	8195528	+	LF	NA	NA	NA	NA	NA	NA	NA	NA	NA
BrMYB4R3	Bra025529	A04	8473712	8475787	-	LF	445	0.9884	21.4135	1571	0.9933	24.9196	895	0.9904	20.3912
BrMYB111	Bra032176	A04	10659638	10660516	-	MF1	189	0.9989	21.4797	2464	0.9989	92.3091	484	0.9954	26.0438
BrMYB112	Bra021708	A04	14108721	14110091	-	MF1	44	0.838	5.8373	2	0.239	0.0874637	1	0.1195	0.0628134
BrMYB113	Bra021791	A04	14584500	14585915	-	MF1	NA	NA	NA	2	0.0771	0.0564354	NA	NA	NA
BrMYB114	Bra017218	A04	16064856	16066269	+	MF1	237	0.9645	27.1199	2	0.2062	0.0754412	6	0.3769	0.325075
BrMYB115	Bra017138	A04	16482584	16484288	+	MF1	112	0.9921	12.6424	108	0.9458	4.01859	40	0.965	2.13778
BrMYB116	Bra021389	A04	19112978	19114052	+	MF1	8	0.6593	0.975799	NA	NA	NA	NA	NA	NA
BrMYB117	Bra004456	A05	222923	225991	-	LF	NA	NA	NA	104	0.9344	3.11906	129	0.9362	5.55692
BrMYB118	Bra004473	A05	311599	312617	-	LF	893	0.9722	107.74	42	0.8031	1.67037	11	0.7126	0.628361
BrMYB119	Bra005006	A05	2932092	2934035	+	LF	58	0.8739	4.84048	191	0.8722	5.25451	41	0.7669	1.62008
BrMYB120	Bra005139	A05	3666397	3668031	-	LF	85	0.9764	9.56226	171	0.9842	6.34127	104	0.9842	5.53946
BrMYB121	Bra005177	A05	3850124	3851209	+	LF	650	0.988	59.7913	5516	0.9963	167.258	2606	0.9954	113.499
BrMYB122	Bra005234	A05	4180014	4181424	-	LF	157	0.9735	18.0899	58	0.9181	2.20294	15	0.7889	0.818313
BrMYB123	Bra005597	A05	6440501	6442477	-	LF	NA	NA	NA	NA	NA	NA	NA	NA	NA
BrMYB124	Bra018267	A05	7022565	7024133	-	LF	4	0.4042	0.524396	NA	NA	NA	NA	NA	NA
BrMYB5R2	Bra022280	A05	19378265	19381779	-	LF	137	0.8643	5.2618	663	0.9742	8.39394	372	0.9704	6.76472
BrMYB125	Bra027389	A05	21388820	21390189	+	LF	9	0.3658	0.858717	51	0.7937	1.60404	NA	NA	NA
BrMYB126	Bra027423	A05	21549831	21554707	-	LF	44	0.862	5.72329	3	0.3516	0.128633	7	0.5573	0.431106
BrMYB127	Bra034738	A05	21945236	21946296	+	LF	66	0.8565	7.44998	13	0.574	0.483719	3	0.3051	0.160334
BrMYB128	Bra034841	A05	22393229	22395151	+	LF	891	0.9865	46.2863	4228	0.9953	72.4017	2416	0.9938	59.4244
BrMYB129	Bra034842	A05	22395536	22397248	-	LF	49	0.8378	3.14992	187	0.9871	3.96263	54	0.8835	1.64358
BrMYB130	Bra034853	A05	22458247	22459067	+	LF	282	0.9599	40.302	271	0.9599	12.7669	162	0.9485	10.9619
BrMYB3R7	Bra029762	A05	23090017	23092281	-	LF	134	0.9914	8.88862	359	0.9927	7.84987	182	0.9907	5.71602
BrMYB131	Bra029696	A05	23351447	23352678	+	LF	4	0.3204	0.398792	12	0.5669	0.394372	24	0.7525	1.1329
BrMYB132	Bra029582	A05	23899227	23901310	-	LF	136	0.9525	14.0207	423	0.9866	14.3751	28	0.8566	1.36673
BrMYB133	Bra032028	A05	24861418	24863172	-	LF	25	0.7895	2.57733	NA	NA	NA	NA	NA	NA
BrMYB134	Bra039142	A05	25149972	25151151	-	LF	NA	NA	NA	37	0.8474	1.27316	19	0.8558	0.93905
BrMYB135	Bra039108	A05	25279745	25283295	-	LF	NA	NA	NA	NA	NA	NA	NA	NA	NA
BrMYB136	Bra018772	A06	2076368	2077419	-	LF	2	0.1421	0.223484	173	0.9653	6.37238	153	0.9541	8.09471
BrMYB137	Bra018598	A06	3057216	3058269	-	LF	24	0.8469	2.82396	37	0.8398	1.43512	47	0.9682	2.61841
BrMYB138	Bra020016	A06	3285078	3286218	+	LF	50	0.8909	4.99987	66	0.956	2.17556	47	0.8669	2.22525
BrMYB139	Bra019993	A06	3356985	3359951	+	LF	2116	0.9921	83.3858	8961	0.9992	116.405	4193	0.9984	78.2337
BrMYB140	Bra019658	A06	5162083	5164342	+	LF	228	0.9947	17.2943	1288	0.9992	32.205	732	0.9992	26.2889
BrMYB141	Bra026048	A06	6042375	6043407	-	LF	2	0.2113	0.234501	NA	NA	NA	NA	NA	NA
BrMYB142	Bra025666	A06	6841688	6842966	+	LF	31	0.6657	3.01834	NA	NA	NA	2	0.0877	0.0921998
BrMYB143	Bra025678	A06	6931915	6935305	+	LF	NA	NA	NA	14	0.7584	0.595635	105	0.9767	6.41646
BrMYB144	Bra017963	A06	8834094	8835314	-	LF	90	0.8804	9.95656	28	0.8372	1.02109	5	0.2835	0.261896
BrMYB145	Bra018027	A06	9308111	9309396	-	LF	31	0.816	3.98561	6	0.5405	0.254286	NA	NA	NA
BrMYB146	Bra018223	A06	10943827	10944755	-	LF	169	0.9723	22.2433	52	0.9354	2.25608	5	0.361	0.311584
BrMYB147	Bra010085	A06	14271702	14279294	-	LF	22	0.6444	1.63158	127	0.6696	3.10477	105	0.7238	3.68696
BrMYB148	Bra024368	A06	15873207	15874340	+	LF	46	0.8964	4.95716	2	0.1942	0.0710466	NA	NA	NA
BrMYB149	Bra024419	A06	16290353	16291709	+	LF	612	0.9919	55.2279	11	0.6098	0.327219	3	0.2439	0.12818
BrMYB150	Bra009699	A06	17240790	17242290	-	LF	NA	NA	NA	NA	NA	NA	NA	NA	NA
BrMYB151	Bra009910	A06	18630352	18631559	-	LF	23	0.7734	2.31384	14	0.4421	0.464271	2	0.1813	0.0952638
BrMYB152	Bra010021	A06	19298588	19300435	+	LF	NA	NA	NA	NA	NA	NA	NA	NA	NA
BrMYB153	Bra010022	A06	19307126	19308973	+	LF	NA	NA	NA	NA	NA	NA	NA	NA	NA
BrMYB154	Bra037419	A06	19963815	19966634	+	LF	NA	NA	NA	52	0.8963	1.65927	402	0.9913	18.4244
BrMYB155	Bra025410	A06	20645853	20647476	-	LF	5	0.4461	0.618943	NA	NA	NA	NA	NA	NA
BrMYB156	Bra025361	A06	20899363	20900835	-	LF	19	0.8503	1.89426	258	0.9371	8.479	204	0.9232	9.62963
BrMYB157	Bra025337	A06	21031391	21032529	+	LF	17	0.6626	1.74718	39	0.7222	1.32127	24	0.6636	1.16786
BrMYB158	Bra025311	A06	21179426	21180992	+	LF	NA	NA	NA	18	0.7935	0.87425	NA	NA	NA
BrMYB159	Bra025300	A06	21228563	21230837	-	LF	NA	NA	NA	4	0.2575	0.188441	1	0.1288	0.0676659
BrMYB160	Bra025299	A06	21240169	21242278	+	LF	NA	NA	NA	NA	NA	NA	NA	NA	NA
BrMYB161	Bra024804	A06	22469264	22471600	+	LF	131	0.9877	9.48302	337	0.987	8.04162	410	0.9884	14.0524
BrMYB162	Bra025078	A06	23965766	23966665	+	LF	607	0.9856	67.3753	2424	0.9944	88.6917	895	0.9856	47.0357
BrMYB163	Bra033572	A06	25101598	25102604	-	MF1	85	0.9435	9.59467	65	0.9017	2.41859	75	0.9751	4.00835
BrMYB164	Bra002042	A07	2331648	2333219	-	LF	28	0.7997	1.97957	107	0.9243	2.49364	36	0.7707	1.20506
BrMYB165	Bra015029	A07	6350935	6351901	+	LF	116	0.9804	14.2011	6	0.4755	0.242133	1	0.1103	0.0579638
BrMYB166	Bra014929	A07	7362495	7363646	-	LF	954	0.9953	111.075	98	0.9744	3.76124	15	0.8007	0.826896
BrMYB167	Bra012482	A07	9514569	9515919	-	MF2	NA	NA	NA	15	0.7041	0.577721	NA	NA	NA
BrMYB168	Bra012337	A07	10597579	10598596	-	MF2	52	0.8508	6.2511	62	0.7726	2.45688	50	0.8965	2.84588
BrMYB169	Bra012149	A07	11952841	11953731	-	LF	3254	0.9989	364.833	11738	0.9989	433.82	3993	0.9899	211.967
BrMYB170	Bra012038	A07	12678790	12683414	-	LF	592	0.5209	23.0563	1524	0.5903	19.5655	959	0.5201	17.6839
BrMYB171	Bra028550	A07	14712393	14713403	-	MF2	NA	NA	NA	NA	NA	NA	NA	NA	NA
BrMYB172	Bra003413	A07	16364139	16365175	-	MF2	NA	NA	NA	NA	NA	NA	NA	NA	NA
BrMYB173	Bra003443	A07	16487955	16489201	+	MF2	NA	NA	NA	32	0.6266	1.24118	4	0.391	0.222843
BrMYB174	Bra003619	A07	17376612	17377588	-	MF2	NA	NA	NA	NA	NA	NA	NA	NA	NA
BrMYB175	Bra003702	A07	17867746	17869480	+	MF2	NA	NA	NA	6	0.2731	0.143486	8	0.2033	0.274791
BrMYB176	Bra003793	A07	18369902	18371270	-	MF2	4	0.177	0.39291	5	0.2911	0.161898	86	0.8968	3.99967
BrMYB177	Bra003801	A07	18418243	18421665	-	MF2	23	0.8226	2.89012	1083	0.9698	44.8595	612	0.9799	36.4109
BrMYB178	Bra003995	A07	19452069	19453141	-	MF2	NA	NA	NA	10	0.6376	0.368345	5	0.3031	0.264533
BrMYB179	Bra004041	A07	19761784	19762825	-	MF2	NA	NA	NA	14	0.5347	0.543017	NA	NA	NA
BrMYB180	Bra004155	A07	20385395	20386337	+	LF	9	0.6157	1.06652	96	0.9312	3.75004	72	0.8588	4.03973
BrMYB181	Bra004162	A07	20426416	20431671	+	LF	NA	NA	NA	6	0.1559	0.265565	NA	NA	NA
BrMYB182	Bra004297	A07	21105151	21106182	+	LF	NA	NA	NA	54	0.9345	2.07979	2	0.2105	0.11064
BrMYB183	Bra004394	A07	21701034	21702173	+	LF	2	0.1869	0.207471	2	0.1869	0.0683906	NA	NA	NA
BrMYB184	Bra015992	A07	23201592	23202852	+	LF	4	0.4134	0.581645	3	0.3523	0.143799	4	0.3508	0.275391
BrMYB185	Bra015939	A07	23411313	23412768	+	LF	118	0.9419	12.0162	52	0.8726	1.74553	22	0.7594	1.06072
BrMYB186	Bra015912	A07	23537578	23539290	+	LF	87	0.9735	10.4586	3238	0.994	128.312	1903	0.9904	108.314
BrMYB187	Bra015911	A07	23541497	23543192	+	LF	14	0.6631	1.67093	326	0.9785	12.8258	66	0.9295	3.72963
BrMYB188	Bra015899	A07	23594147	23595517	+	LF	7	0.5389	0.697886	21	0.5259	0.690151	28	0.8703	1.32171
BrMYB189	Bra015715	A07	24493884	24495869	-	LF	164	0.9762	9.4975	330	0.9391	6.29967	619	0.9809	16.9726
BrMYB190	Bra035097	A07	25444299	25445279	+	LF	40	0.8782	4.915	6	0.551	0.243026	6	0.6113	0.349066
BrMYB191	Bra030812	A08	27360	28440	-	MF1	4	0.3311	0.443989	NA	NA	NA	NA	NA	NA
BrMYB192	Bra014169	A08	2842504	2843512	-	MF1	NA	NA	NA	281	0.9715	10.1462	209	0.9923	10.8392
BrMYB193	Bra035532	A08	8305228	8306174	-	MF2	NA	NA	NA	NA	NA	NA	NA	NA	NA
BrMYB194	Bra021033	A08	9523944	9525694	-	MF2	3	0.2542	0.282196	NA	NA	NA	NA	NA	NA
BrMYB195	Bra020992	A08	9914187	9915715	+	MF2	NA	NA	NA	NA	NA	NA	NA	NA	NA
BrMYB196	Bra020892	A08	10581365	10582581	+	MF2	NA	NA	NA	1	0.0872	0.031909	2	0.1744	0.0916637
BrMYB197	Bra020837	A08	10980648	10981879	-	MF2	1	0.1115	0.123789	NA	NA	NA	NA	NA	NA
BrMYB198	Bra034565	A08	12011841	12012701	+	MF2	10	0.7659	1.3214	NA	NA	NA	NA	NA	NA
BrMYB4R4	Bra034531	A08	12223926	12228115	-	MF2	263	0.9783	9.51921	638	0.9946	7.6121	197	0.9522	3.37601
BrMYB199	Bra010593	A08	14620564	14621481	+	MF2	68	0.9717	7.39981	380	0.9826	13.6312	266	0.9847	13.7052
BrMYB200	Bra010736	A08	15401807	15402812	-	MF2	305	0.9648	35.7614	264	0.9155	10.2037	75	0.9636	4.1636
BrMYB201	Bra016285	A08	16932062	16933448	+	MF1	NA	NA	NA	63	0.967	1.95348	NA	NA	NA
BrMYB202	Bra016546	A08	18201549	18206160	-	MF1	NA	NA	NA	6	0.3425	0.258275	NA	NA	NA
BrMYB203	Bra016553	A08	18248352	18249890	-	MF1	183	0.9691	18.2447	213	0.9481	7.00011	114	0.9251	5.38126
BrMYB204	Bra016575	A08	18352495	18353736	-	MF1	3	0.3704	0.411101	NA	NA	NA	1	0.1235	0.0648813
BrMYB205	Bra030798	A08	19562030	19565000	-	MF1	399	0.9772	15.6679	1792	0.9674	23.196	560	0.9607	10.4116
BrMYB206	Bra030783	A08	19613179	19614399	-	MF1	16	0.5925	1.53985	2	0.1734	0.0634491	2	0.1734	0.0911339
BrMYB207	Bra030743	A08	19770943	19771944	+	MF1	2	0.2256	0.25037	21	0.7807	0.866581	132	0.9449	7.82381
BrMYB208	Bra036317	A09	610205	611409	-	LF	22	0.7577	2.17383	206	0.9842	6.70979	107	0.9011	5.00587
BrMYB209	Bra039065	A09	1645021	1646197	-	MF2	NA	NA	NA	3	0.37	0.16465	NA	NA	NA
BrMYB210	Bra039040	A09	1826327	1827805	+	MF2	1	0.0885	0.0982276	204	0.9164	6.60544	156	0.9715	7.25522
BrMYB211	Bra039036	A09	1855062	1855726	-	MF2	NA	NA	NA	NA	NA	NA	NA	NA	NA
BrMYB212	Bra036202	A09	1969739	1971761	+	MF2	42	0.8694	5.21852	NA	NA	NA	2	0.2239	0.117658
BrMYB213	Bra036145	A09	2246093	2248814	-	MF2	NA	NA	NA	2	0.0862	0.0630844	35	0.8218	1.58568
BrMYB214	Bra036588	A09	2705759	2706973	+	MF2	2	0.1786	0.198209	12	0.3839	0.392025	NA	NA	NA
BrMYB215	Bra035954	A09	3356433	3357581	+	MF2	9	0.6238	0.989084	6	0.4961	0.21736	NA	NA	NA
BrMYB216	Bra035929	A09	3469113	3470483	-	MF2	196	0.9804	18.2308	920	0.9953	28.2083	614	0.9907	27.0403
BrMYB217	Bra035893	A09	3633997	3635348	-	MF2	33	0.87	3.27045	232	0.9474	7.57915	217	0.9752	10.1823
BrMYB218	Bra037828	A09	4415905	4419979	+	MF2	171	0.9386	18.0767	1	0.0952	0.0348466	NA	NA	NA
BrMYB219	Bra027771	A09	6735241	6737081	-	MF1	7	0.337	0.635134	4	0.3097	0.119637	10	0.5722	0.429596
BrMYB220	Bra027668	A09	7446106	7448178	+	MF1	NA	NA	NA	NA	NA	NA	NA	NA	NA
BrMYB221	Bra027160	A09	9292897	9293607	+	MF2	NA	NA	NA	NA	NA	NA	NA	NA	NA
BrMYB222	Bra029553	A09	18238812	18240015	+	LF	31	0.7881	3.08141	17	0.61	0.557026	53	0.7244	2.49435
BrMYB223	Bra028063	A09	18812852	18814698	-	LF	125	0.9489	11.4038	2	0.1562	0.0601463	NA	NA	NA
BrMYB3R8	Bra024760	A09	24179389	24180542	+	LF	NA	NA	NA	7	0.3633	0.287778	3	0.3371	0.177148
BrMYB224	Bra024526	A09	25846302	25847304	-	LF	62	0.8815	7.64647	119	0.9617	4.83788	97	0.9259	5.66414
BrMYB225	Bra036048	A09	26440045	26440845	-	LF	1085	0.995	135.317	5206	0.9963	214.025	2548	0.9988	150.458
BrMYB226	Bra006915	A09	27645174	27651366	+	LF	471	0.9907	9.54009	1945	0.9986	12.9864	936	0.9984	8.97635
BrMYB227	Bra006977	A09	28143355	28144329	-	LF	NA	NA	NA	NA	NA	NA	NA	NA	NA
BrMYB228	Bra007186	A09	29349347	29350895	-	LF	46	0.9014	4.11764	118	0.9794	3.48185	64	0.8961	2.71246
BrMYB229	Bra007536	A09	31185202	31186103	-	LF	NA	NA	NA	NA	NA	NA	NA	NA	NA
BrMYB230	Bra007588	A09	31429607	31430653	+	LF	11	0.5995	1.25014	171	0.9636	6.40619	6	0.4562	0.322856
BrMYB231	Bra031041	A09	34535492	34537104	-	MF2	NA	NA	NA	61	0.8899	3.11432	28	0.8868	2.05327
BrMYB232	Bra031035	A09	34590740	34591991	-	MF2	66	0.9283	6.84656	6	0.4746	0.205172	10	0.4984	0.491158
BrMYB233	Bra031008	A09	34705767	34706990	-	MF2	23	0.7446	3.08823	1	0.121	0.0442609	6	0.4987	0.381439
BrMYB234	Bra026720	A09	35146650	35147668	+	MF2	11	0.7095	1.30818	4	0.2143	0.15681	4	0.4155	0.225231
BrMYB235	Bra031669	A09	37067199	37068381	-	MF2	23	0.7053	2.335	11	0.4665	0.368121	3	0.2703	0.144203
BrMYB236	Bra039067	A09	1629855	1632135	+	MF2	2	0.2575	0.28583	165	0.8841	7.77319	173	0.9456	11.7062
BrMYB237	Bra015481	A10	1048862	1050233	-	LF	510	0.9829	67.1248	1176	0.9802	51.0221	186	0.9631	11.5909
BrMYB238	Bra002938	A10	6674834	6676785	-	LF	9	0.397	0.520299	NA	NA	NA	NA	NA	NA
BrMYB239	Bra002847	A10	7248261	7249737	+	LF	NA	NA	NA	2	0.1745	0.0683906	NA	NA	NA
BrMYB240	Bra002610	A10	8630356	8631587	-	LF	80	0.9189	9.12306	447	0.9658	16.8034	202	0.9635	10.9067
BrMYB241	Bra002533	A10	9081766	9082709	-	LF	135	0.9678	18.8882	11	0.5714	0.507326	3	0.3782	0.198733
BrMYB242	Bra002448	A10	9595289	9596823	-	LF	41	0.9562	4.07542	NA	NA	NA	NA	NA	NA
BrMYB243	Bra002173	A10	11152091	11157755	+	LF	597	0.9947	18.6663	2594	0.9997	26.7357	712	0.9919	10.5404
BrMYB244	Bra002107	A10	11475653	11477532	-	LF	44	0.8697	4.50819	197	0.9046	6.65356	5	0.3918	0.242556
BrMYB245	Bra008596	A10	11776387	11777978	-	LF	21	0.8633	2.06278	NA	NA	NA	1	0.0885	0.0465078
BrMYB246	Bra008705	A10	12284471	12285635	-	LF	1	0.0932	0.103414	117	0.9679	3.98843	130	0.9555	6.36522
BrMYB247	Bra008740	A10	12452302	12453613	+	LF	43	0.9377	7.23163	21	0.8788	1.16419	6	0.4545	0.477762
BrMYB248	Bra008764	A10	12559161	12560428	-	LF	2	0.2239	0.248501	NA	NA	NA	NA	NA	NA
BrMYB249	Bra008875	A10	13042226	13044353	+	LF	29	0.8268	3.43657	82	0.8909	3.20316	70	0.9336	3.92751
BrMYB3R9	Bra008956	A10	13413800	13421232	-	LF	461	0.9513	16.7221	1995	0.955	23.8546	241	0.9187	4.13905
BrMYB3R10	Bra009044	A10	13808305	13809462	-	LF	38	0.8546	4.14875	2	0.1967	0.0719783	4	0.3432	0.206769
BrMYB250	Bra009346	A10	14193615	14195187	+	LF	97	0.939	10.9492	319	0.9763	11.8697	259	0.9695	13.8422
BrMYB251	Bra009245	A10	14681377	14681780	+	LF	NA	NA	NA	3	0.7603	0.370001	1	0.3371	0.177148
BrMYB252	Bra009134	A10	15109260	15110196	+	LF	246	0.9938	30.2273	547	0.9852	22.1559	104	0.9213	6.05048
BrMYB253	Bra009432	A10	15429747	15430445	+	LF	NA	NA	NA	NA	NA	NA	NA	NA	NA
BrMYB3R11	Bra009597	A10	16189373	16191740	+	LF	54	0.9674	3.44474	81	0.908	1.70328	12	0.4783	0.36244
BrMYB254	Bra039339	Scaffold000164	3438	4772	-		50	0.9254	5.64392	NA	NA	NA	NA	NA	NA
BrMYB255	Bra039344	Scaffold000164	17593	19159	-		NA	NA	NA	NA	NA	NA	NA	NA	NA
BrMYB256	Bra039395	Scaffold000164	265178	266481	-		NA	NA	NA	3	0.3571	0.130675	2	0.2381	0.125128
