# Supplementary material for: Genome-wide analysis of the R2R3-MYB transcription factor genes in Chinese cabbage (Brassica rapa ssp. pekinensis) reveals their stress and hormone responsive patterns
Source: BMC Genomics. 2015 Jan 23;16(1):17. doi: 10.1186/s12864-015-1216-y (PMC4334723; doi:10.1186/s12864-015-1216-y)
Supplement: Additional file 9: Table S4. — Primers for quantitative PCR of R2R3-BrMYBs. [file 12864_2015_1216_MOESM9_ESM.xlsx]

## Sheet: Sheet1
Supplementary Table S4 Primers for qantitative PCR of R2R3-MYBs
Gene name	Sense primer(5'->3')	Anti-sense primer(5'->3')
BrMYB11	CTGTCACTGTCACTTCCT	ACTTCCACCTTAATCATCTCT
BrMYB94	CCTGTCACTGTCACTTCC	TCACTTCCGCCTTAATCAT
BrMYB2	GAATAACCGTTGCGAGAC	CACCACCGAATCCTGATA
BrMYB170	TGAGCAAGGTCAGAACAT	GCAGAATCATTGTGGAGTAA
BrMYB80	AGAAGAGACAGATGAACAGAT	GGAGAAGACGAGGATACC
BrMYB250	TGTAATGGCTGCGTAAGT	TGAGATGGAGACCGAGATA
BrMYB25	GACCAAGGAGGAAGATGAA	GATGAGCACGAATGAGAAC
BrMYB57	AATAGATGGACTGAGATAGCA	ACTAATACCGTCTAAGAACAAC
BrMYB451	GCACCGAGAACTCTATCA	CATTGTCCTTGTTATTGTTGTC
BrMYB253	AGGCTTCTTCTGGTTCTT	CTTCTTCTTCGTCGTCATC
BrMYB140	AACAACAACACCAACAACA	CAACTGCTGAGACCAATG
BrMYB68	CAAGAACACCGACACAAG	CTCCAGCAACAACAACAG
BrMYB4R1	GATTGGATTGAAGAGATATGGTAA	CGTAGTTATGTCGTGTATGC
BrMYB4R4	TGGTAGGATTAAAGAGATATGGTA	CCGTAGTTATGTCGTGGAT
BrMYB3R5	AACATTCCTTGCTCTTATACC	ATTATTAGTATCGTTGTGTCCAA
BrMYB3R9	ATGGACTGCTGAAGAAGAT	TATGAAGGCGAAGAAGAAGA
BrMYB172	TTCGGTGGCTCAACTATC	TTATCTCATTGTCGGTTCTTC
BrMYB229	TCTGAATCCGAGTCTGAAG	TGAGTTCTGTAATAGTTCTTAACC
BrMYB83	ACGATGAAGTATATGTGGATG	CCGATGAAGTTGTTATTGTTG
BrMYB227	GAAGAACTGATAACGATGTGAA	GGATAGAAGCATTGGATTGG
BrMYB237	ACTGATAACGATGTGAAGAAC	GGAAGTGGTAGCAGAAGA
BrMYB181	TCTGACGGCTTATGTTGATA	GCTCTTCCTTGTCGGTAA
BrMYB37	ACGGTCATCATAGTCAAGAG	GCTCGGATTCTGTCTCAT
BrMYB208	GGAAGAACAGATAACGAGATAA	GAAGAGGCGAAGGAGATA
BrMYB249	AATAACGAGTAACAACACCATTA	CTCAACAACATCAGGAAGAC
BrMYB61	ACAGCATTGATGGCGATA	CGGACAAGACTGAAGACA
BrMYB163	GAACAAGACCAAGAAGAAGAA	TCACCATCCAACCATTCA
BrMYB200	ATGGACTCCTGAAGAAGATAT	TCTGTGAAGTTGCCTCTC
BrMYB180	AAACCAAACGACCAATCTC	CAACACCATCACCATCTTC
BrMYB79	ATCTTGATTAGTCATATTCGTCTC	TTCTTCTTCTTGAGGAGTGA
BrMYB210	CCATAACAACGAGGCTAAG	AACCAGTCACTTCAAGATTC
BrMYB137	AACATACCAACAACCAACAA	CCAATCACCTTCTTCACATT
BrMYB236	GGATGTTGGAGCGATGTA	TGCCGAGAATGGAATGAA
BrMYB88	TGAGGCTGAGAGGAATTG	TTGCTGTTGTTGTGGTTAG
BrMYB154	GTCTACTACATCCACATCCA	CACAGGCTCATCACATTG
BrMYB222	AGATTGCCAGGAAGAACA	GTTGATGATGATGAGAAGAGTT
BrMYB246	CAACTTGAATCTCCGACATC	GACTCCTTCCTCCATCTG
BrMYB28	ACCTAAGACCAGACATCAA	ATGAGTGTTCCAGTAGTTCT
BrMYB186	TCTTCGTCCTCCTCTTCT	TCTTCCTTGCTGCCTATC
BrMYB216	CCACCGAAGAAGACAAGA	GATAATCTGTTCCTCCTCTGA
BrMYB58	AAGGACAGACAACGAGAT	GGAGCCTGAGTGTGAATA
BrMYB92	GCTTATTGCTTATCTTCAACTAC	GTCGTCTTCTTCAGGAGTA
BrMYB203	TTGATAATGAGAAGGTGAAGAAT	TTGTAGTAGTAGCAGTGTGA
